# Supplementary material for: High accuracy mass spectrometry analysis as a tool to verify and improve gene annotation using Mycobacterium tuberculosis as an example
Source: BMC Genomics. 2008 Jul 2;9:316. doi: 10.1186/1471-2164-9-316 (PMC2483986; doi:10.1186/1471-2164-9-316)
Supplement: Additional file 1 — List of identified peptides. The file reports all peptides identified by proteomics using a LTQ-Orbitrap mass spectrometry. [file 1471-2164-9-316-S1.xls]

## Sheet: Sheet1
Proteins with +2 peptides, minimal score 21 (p<0,01)
Accession number	Mass [Da]	Sequence	Pepide lenght	MCR (Mass charge ratio) [Th]	Measured mass [Da]	Charge	Score	Modifications	# Peptides per protein	Absolute calibrated mass relative error [ppm]	Left flanking AA	Right flanking AA
Rv1908c	80693	TLEEIQESFNSAAPGNIK	18	974.48	1946.96	2	136		33	6.67356	R	V
Rv1908c	80693	TDASQEQTDVESFAVLEPK	19	1047.5	2092.99	2	122		33	2.8809	R	A
Rv1908c	80693	ANLLTLSAPEMTVLVGGLR	19	978.05	1954.1	2	116		33	1.99802	K	V
Rv1908c	80693	DAITSGIEVVWTNTPTK	17	916.48	1830.95	2	115		33	3.36124	K	W
Rv1908c	80693	VLHQNPAVADPMGAAFDYAAEVATIDVDALTR	32	836.17	3340.66	4	112		33	3.32995	K	D
Rv1908c	80693	VSFADLVVLGGCAAIEK	17	874.97	1747.93	2	110		33	3.94904	K	A
Rv1908c	80693	ASGLTVSQLVSTAWAAASSFR	21	1055.55	2109.1	2	106		33	1.76149	R	G
Rv1908c	80693	SPAGAWQYTAK	11	590.29	1178.58	2	100		33	3.6417	K	D
Rv1908c	80693	SPTMLATDLSLR	12	652.85	1303.69	2	98		33	4.74975	R	V
Rv1908c	80693	QTLLWQDPVPAVSHDLVGEAEIASLK	26	939.5	2815.49	3	96		33	0.284669	K	S
Rv1908c	80693	YPVEGGGNQDWWPNR	15	887.9	1773.8	2	96		33	1.73856	K	L
Rv1908c	80693	AAGHNITVPFTPGR	14	719.38	1436.76	2	91		33	2.63966	K	T
Rv1908c	80693	FVQDFVAAWDK	11	663.33	1324.66	2	88		33	2.87278	K	V
Rv1908c	80693	ALVEVYGADDAQPK	14	738.37	1474.74	2	87		33	2.19735	R	F
Rv1908c	80693	FAPLNSWPDNASLDK	15	837.91	1673.81	2	84		33	4.10072	R	A
Rv1908c	80693	WLEHPEELADEFAK	14	857.41	1712.81	2	82		33	3.62587	R	A
Rv1908c	80693	FVQDFVAAWDKVMNLDR	17	1027.51	2053.02	2	79		33	1.92465	K	F
Rv1908c	80693	VDQWEPDEVYWGK	13	825.87	1649.74	2	76		33	7.97024	R	E
Rv1908c	80693	THGAGPADLVGPEPEAAPLEQMGLGWK	27	910.12	2727.34	3	74		33	3.38808	K	S
Rv1908c	80693	GNPLPAEYMLLDK	13	738.87	1475.74	2	71	1Met(ox)	33	2.1955	K	A
Rv1908c	80693	DGAGAGTIPDPFGGPGR	17	771.37	1540.73	2	70		33	2.40653	K	S
Rv1908c	80693	VLHQNPAVADPMGAAFDYAAEVATIDVDALTR	32	840.17	3356.65	4	69	1Met(ox)	33	7.07028	K	D
Rv1908c	80693	DIEEVMTTSQPWWPADYGHYGPLFIR	26	1036.82	3107.46	3	57		33	3.52066	R	M
Rv1908c	80693	EATWLGDER	9	538.75	1075.5	2	51		33	3.89169	K	Y
Rv1908c	80693	RWLEHPEELADEFAK	15	623.98	1868.92	3	49		33	5.16263	R	A
Rv1908c	80693	GNPLPAEYMLLDKANLLTLSAPEMTVLVGGLR	32	1138.28	3411.83	3	45	1Met(ox)	33	2.61299	K	V
Rv1908c	80693	FAPLNSWPDNASLDKAR	17	951.48	1900.95	2	42		33	3.67332	R	R
Rv1908c	80693	LQPQVGWEVNDPDGDLRK	18	689.35	2065.04	3	40		33	4.8727	R	V
Rv1908c	80693	IRLQPQVGWEVNDPDGDLRK	20	584.56	2334.22	4	37		33	1.36952	R	V
Rv1908c	80693	MAMNDVETAALIVGGHTFGK	20	688.01	2061.02	3	36		33	4.88119	R	T
Rv1908c	80693	KLSWADLIVFAGNCALESMGFK	22	825.08	2472.23	3	30	1Met(ox)	33	0.258191	K	T
Rv1908c	80693	VLGANYK	7	764.43	763.43	1	25		33	4.12538	R	R
Rv1908c	80693	VMNLDRFDVR	10	632.83	1263.65	2	23		33	5.08365	K	-
Rv0350	66790	GEVKDVLLLDVTPLSLGIETK	21	1120.14	2238.28	2	134		30	1.80469	K	G
Rv0350	66790	DVLLLDVTPLSLGIETK	17	913.53	1825.05	2	131		30	3.37365	K	G
Rv0350	66790	IVNEPTAAALAYGLDKGEKEQR	22	1187.12	2372.24	2	125		30	1.72963	R	I
Rv0350	66790	KPFQSVIADTGISVSEIDHVVLVGGSTR	28	971.19	2910.56	3	123		30	3.14489	R	M
Rv0350	66790	SETFTTADDNQPSVQIQVYQGER	23	871.74	2612.21	3	113		30	0.269828	R	E
Rv0350	66790	AVGIDLGTTNSVVSVLEGGDPVVVANSEGSR	31	1499.77	2997.53	2	110		30	1.46798	R	T
Rv0350	66790	NGEVLVGQPAK	11	556.31	1110.61	2	109		30	5.84968	R	N
Rv0350	66790	IQEGSGLSKEDIDR	14	773.89	1545.77	2	107		30	4.06907	R	M
Rv0350	66790	ELTGGKEPNKGVNPDEVVAVGAALQAGVLK	30	987.54	2959.61	3	106		30	0.293955	K	G
Rv0350	66790	RSETFTTADDNQPSVQIQVYQGER	24	923.77	2768.31	3	104		30	3.89374	K	E
Rv0350	66790	GVNPDEVVAVGAALQAGVLKGEVK	24	1160.65	2319.29	2	99		30	2.55342	K	D
Rv0350	66790	TRKPFQSVIADTGISVSEIDHVVLVGGSTR	30	1056.9	3167.71	3	89		30	3.46275	R	M
Rv0350	66790	NQAETLVYQTEK	12	712.36	1422.71	2	85		30	4.46215	R	F
Rv0350	66790	LLGSFELTGIPPAPR	15	784.45	1566.89	2	78		30	4.00781	K	G
Rv0350	66790	TTPSIVAFAR	10	531.8	1061.6	2	76		30	3.27814	R	N
Rv0350	66790	AALGGSDISAIK	12	551.81	1101.61	2	74		30	5.90136	K	S
Rv0350	66790	GVNPDEVVAVGAALQAGVLK	20	636.36	1906.07	3	74		30	5.05277	K	G
Rv0350	66790	DAEAYLGEDITDAVITTPAYFNDAQR	26	953.78	2858.33	3	72		30	0.287527	R	Q
Rv0350	66790	VPEDTLNKVDAAVAEAK	17	590.65	1768.94	3	70		30	5.48132	K	A
Rv0350	66790	ITQDLLDR	8	487.27	972.53	2	64		30	6.74773	R	T
Rv0350	66790	MPAVTDLVK	9	487.27	972.54	2	61		30	3.5348	R	E
Rv0350	66790	EAEGGSKVPEDTLNKVDAAVAEAK	24	810.08	2427.23	3	58		30	3.86579	R	A
Rv0350	66790	HMGSDWSIEIDGKK	14	534.92	1601.76	3	57		30	6.35582	R	Y
Rv0350	66790	HMGSDWSIEIDGKK	14	809.88	1617.75	2	54	1Met(ox)	30	2.31458	R	Y
Rv0350	66790	GTSGIDLTKDK	11	567.8	1133.6	2	47		30	3.10012	K	M
Rv0350	66790	MPAVTDLVK	9	495.27	988.53	2	45	1Met(ox)	30	3.88872	R	E
Rv0350	66790	YTAPEISAR	9	504.26	1006.52	2	42		30	3.43152	K	I
Rv0350	66790	ELTGGKEPNKGVNPDEVVAVGAALQAGVLKGEVK	34	675.57	3372.86	5	41		30	4.16321	K	D
Rv0350	66790	EPNKGVNPDEVVAVGAALQAGVLKGEVK	28	697.88	2787.53	4	37		30	6.1976	K	D
Rv0350	66790	ITQDLLDRTR	10	615.84	1229.68	2	27		30	2.89503	R	K
Rv1837c	80581	WGSLYDALYGTDVIPETDGAEKGPTYNK	28	1020.82	3059.46	3	129		24	0.299875	R	V
Rv1837c	80581	GMWTMTELMADMVETK	16	945.41	1888.82	2	107	1Met(ox)	24	2.05064	K	I
Rv1837c	80581	WGSLYDALYGTDVIPETDGAEK	22	1200.57	2399.13	2	107		24	2.45262	R	G
Rv1837c	80581	EEVDNNCQSILGYVVR	16	947.95	1893.9	2	103		24	2.04642	R	W
Rv1837c	80581	NYTAPGGGQFTLPGR	15	768.38	1534.76	2	102		24	2.41405	R	S
Rv1837c	80581	TGDEIHTSMEAGPMVR	16	865.9	1729.79	2	90		24	3.58561	R	K
Rv1837c	80581	NWLGLNKGDLAAAVDKDGTAFLR	23	815.77	2444.3	3	89		24	3.83547	R	V
Rv1837c	80581	VVADLTPQNQALLNAR	16	861.98	1721.95	2	88		24	3.62399	K	D
Rv1837c	80581	AGASTAWVPSPTAATLHALHYHQVDVAAVQQGLAGK	36	1208.63	3622.88	3	83		24	2.43308	R	R
Rv1837c	80581	VPDIHDVALMEDR	13	755.37	1508.74	2	77		24	2.44748	K	A
Rv1837c	80581	ISSQLLANWLR	11	650.87	1299.74	2	74		24	2.56373	R	H
Rv1837c	80581	KFLDDSVPLSSGSFGDATGFTVQDGQLVVALPDK	34	1170.93	3509.77	3	74		24	2.5268	R	S
Rv1837c	80581	DRNYTAPGGGQFTLPGR	17	903.95	1805.89	2	69		24	3.41448	R	S
Rv1837c	80581	VEDVLGLPQNTMK	13	730.38	1458.75	2	67	1Met(ox)	24	4.34016	R	I
Rv1837c	80581	DELQAQIDKWHR	12	769.89	1537.77	2	61		24	4.09271	R	R
Rv1837c	80581	AAADRVVFINTGFLDR	16	882.97	1763.94	2	57		24	2.16216	K	T
Rv1837c	80581	WVDQGVGCSK	10	568.26	1134.52	2	57		24	3.09799	R	V
Rv1837c	80581	VVFINTGFLDR	11	1280.7	1279.69	1	47		24	2.26928	R	T
Rv1837c	80581	VIEPIDMDAYR	11	661.33	1320.65	2	42		24	5.05725	R	Q
Rv1837c	80581	VLYDFVNNEALPGTDIDPDSFWAGVDK	27	1499.21	2996.41	2	42		24	1.46835	R	V
Rv1837c	80581	ATIEQLLTIPLAK	13	705.93	1409.86	2	41		24	2.32257	R	E
Rv1837c	80581	NWLGLNK	7	844.47	843.47	1	41		24	3.68879	R	G
Rv1837c	80581	HGVITSADVR	10	527.79	1053.57	2	40		24	6.20649	R	A
Rv1837c	80581	VVADLTPQNQALLNARDELQAQIDK	25	921.83	2762.47	3	30		24	3.33895	K	W
Rv3881c	47678	AASLGGGGGGGVPSAPLGSAIGGAESVRPAGAGDIAGLGQGR	42	1177.27	3528.82	3	159		23	3.15704	K	A
Rv3881c	47678	GFDNWEGDAATACEASLDQQR	21	1170.99	2339.98	2	122		23	1.57633	R	Q
Rv3881c	47678	NAAQQLVLSADNMR	14	765.89	1529.77	2	122		23	3.49407	K	E
Rv3881c	47678	TQSQTVTVDQQEILNR	16	930.48	1858.95	2	119		23	3.36539	.	A
Rv3881c	47678	DQILPVYAEYQQR	13	811.91	1621.82	2	100		23	2.92885	R	S
Rv3881c	47678	REHPTYEDIVGLER	14	857.43	1712.86	2	93		23	2.19561	R	L
Rv3881c	47678	EHPTYEDIVGLER	13	779.38	1556.76	2	85		23	2.38665	R	L
Rv3881c	47678	VATAGEPNFMDLK	13	704.84	1407.68	2	82	1Met(ox)	23	2.69657	R	E
Rv3881c	47678	AALEPVNPPKPPPAIK	16	819.98	1637.96	2	79		23	2.30128	K	I
Rv3881c	47678	VATAGEPNFMDLK	13	696.85	1391.69	2	77		23	3.94327	R	E
Rv3881c	47678	NAAQQLVLSADNMREYLAAGAK	22	778.73	2333.19	3	69		23	4.53124	K	E
Rv3881c	47678	LYAENPSAR	9	510.76	1019.51	2	66		23	6.04164	R	D
Rv3881c	47678	QAQYVAQLHVWAR	13	523.95	1568.84	3	65		23	5.89215	K	R
Rv3881c	47678	ANEVEAPMADPPTDVPITPCELTAAK	26	1369.16	2736.31	2	62		23	2.32322	R	N
Rv3881c	47678	QWILHMAK	8	513.78	1025.56	2	62		23	3.74419	R	L
Rv3881c	47678	EAAALSGDVAVK	12	1130.6	1129.6	1	51		23	6.06315	R	A
Rv3881c	47678	AGGGAALGGGGMGMPMGAAHQGQGGAK	27	762.68	2285.02	3	49	2Met(ox)	23	4.13595	R	S
Rv3881c	47678	EYLAAGAK	8	822.44	821.43	1	49		23	3.79289	R	E
Rv3881c	47678	KLETGDQGASLAHFADGWNTFNLTLQGDVK	30	809.15	3232.59	4	44		23	2.31625	R	R
Rv3881c	47678	AWTEAVIGNR	10	558.79	1115.58	2	43		23	3.14252	R	R
Rv3881c	47678	EYLAAGAKER	10	554.29	1106.58	2	37		23	3.46163	R	Q
Rv3881c	47678	VLTEYNNK	8	980.51	979.5	1	30		23	3.19938	K	A
Rv3881c	47678	LSAAMAK	7	691.38	690.38	1	24		23	4.49109	K	Q
Rv0063	49481	QSALVQWYVETSGSPSEATSWLNTAHQAVR	30	1101.87	3302.61	3	154		23	3.34071	R	A
Rv0063	49481	VTVTPATGLYAMHQVLAAAGR	21	1064.07	2126.14	2	151		23	1.74645	R	G
Rv0063	49481	HAGLLCDQLTSASVVLPSGQAVTASATDHPDLFWALR	37	1302.33	3903.97	3	114		23	2.43662	R	G
Rv0063	49481	AYSVGGYVNYLEVNQPPAR	19	1049.02	2096.04	2	108		23	2.5	R	Y
Rv0063	49481	QVFNTNYNGYTPAVIVTPTSQLDVQK	26	1449.24	2896.48	2	104		23	1.94987	K	A
Rv0063	49481	QLPGDINYDATTGR	14	760.87	1519.74	2	102		23	2.48924	R	V
Rv0063	49481	GSWALADATVDPLGTHCR	18	963.96	1925.91	2	99		23	1.93998	R	I
Rv0063	49481	VLQPDDGPQFATAK	14	743.88	1485.76	2	96		23	2.47799	K	Q
Rv0063	49481	YLAVGNLNPSPLGYVGGSDVFTTITPATAQGIASAVDAFPR	41	1370.04	4107.11	3	91		23	0.113008	R	G
Rv0063	49481	AMAFAAANNLKVAPR	15	772.92	1543.83	2	79		23	2.44859	K	G
Rv0063	49481	AMAFAAANNLK	11	561.29	1120.58	2	76		23	2.58523	K	V
Rv0063	49481	ILATCPAGSGGSVAAAIVSAVGTQPTGTENHTFNYLDLVR	40	1339.34	4015.02	3	67		23	2.22076	R	Y
Rv0063	49481	MLAIMHALDGALATVSPGATAFPWR	25	866.45	2596.34	3	65		23	0.245737	R	R
Rv0063	49481	GGGHSYVGASTANGAMVLDLR	21	678.33	2032	3	63		23	5.26726	R	Q
Rv0063	49481	GIPTGTCPTVGVAGHALGGGLGANSR	26	793.07	2376.21	3	63		23	4.48757	R	H
Rv0063	49481	MLAIMHALDGALATVSPGATAFPWR	25	871.78	2612.34	3	42	1Met(ox)	23	0.269838	R	R
Rv0063	49481	YFGPNLSR	8	477.25	952.49	2	38		23	5.85628	R	L
Rv0063	49481	VMFSGLNF	8	930.44	929.43	1	34	1Met(ox)	23	3.36553	R	-
Rv0063	49481	RQSALVQWYVETSGSPSEATSWLNTAHQAVR	31	865.68	3458.72	4	24		23	2.17356	R	A
Rv0063	49481	DPAASGWEALSSALGGK	17	808.9	1615.79	2	124		23	3.47505	nterm
Rv0063	49481	SGWEALSSALGGK	13	631.82	1261.64	2	86		23	3.06294	nterm
Rv0063	49481	GWEALSSALGGK	12	588.31	1174.61	2	73		23	5.19225	nterm
Rv2467	94651	IVTALATAGAIDADGPETPR	20	970.01	1938.01	2	115		21	1.54686	R	I
Rv2467	94651	LLLQAQTALGCYAEPGWAR	19	1059.54	2117.08	2	113		21	1.8808	R	E
Rv2467	94651	ASLNDQDLDVSGYDEAAGIPLR	22	1160.06	2318.11	2	112		21	2.55496	R	G
Rv2467	94651	THAFGNASFDDLLAALEK	18	960.48	1918.95	2	106		21	3.64378	R	A
Rv2467	94651	VISNGAPLAAANGVHTFATTPR	22	1083.07	2164.14	2	101		21	5.95127	K	M
Rv2467	94651	AARPQFVVKDEAFTTVVEDDTLANATGR	28	1007.85	3020.53	3	99		21	3.49699	R	A
Rv2467	94651	TLVWSAAWEMTR	12	725.86	1449.72	2	85		21	2.24431	R	E
Rv2467	94651	LAVGIYDDDGSK	12	626.81	1251.61	2	82		21	5.30732	R	S
Rv2467	94651	LVLEGQAAVQR	11	592.34	1182.68	2	73		21	2.99119	R	S
Rv2467	94651	YFQAIPGVWAR	11	654.35	1306.69	2	72		21	5.10568	R	R
Rv2467	94651	DFVSLVSGGVHAETEVGVAQR	21	719.7	2156.1	3	68		21	4.58704	R	L
Rv2467	94651	TTGLNTLRPDFEVDAEGR	18	664.33	1989.99	3	65		21	5.01366	K	F
Rv2467	94651	VHREELDVSGPITNVPALVGVSR	23	815.45	2443.33	3	64		21	4.19936	R	G
Rv2467	94651	DLSNWGEQWLK	11	688.34	1374.67	2	59		21	4.6347	R	T
Rv2467	94651	EAEPGSDHQLAYINSLCSSVLSPR	24	877.42	2629.26	3	58		21	0.271161	R	H
Rv2467	94651	AMIAGIAAPGQGELLKPFAR	20	676.37	2026.12	3	48	1Met(ox)	21	5.14596	R	R
Rv2467	94651	FVDPVDGETYLYSQFETADAKR	22	851.07	2550.19	3	45		21	0.124052	R	M
Rv2467	94651	GKLILVNDDDLTYCSLR	17	665.68	1994.03	3	41		21	5.02758	R	L
Rv2467	94651	FLAGLRDYFR	10	629.34	1256.68	2	40		21	2.66952	R	T
Rv2467	94651	NVVVVDADCHYSNTGEGLHR	20	748.01	2241.04	3	39		21	4.39335	R	F
Rv2467	94651	RASLNDQDLDVSGYDEAAGIPLR	23	825.74	2474.22	3	35		21	0.111774	R	G
Rv1449c	75681	LPELWGGSADLAGSNNTTIK	20	1022.52	2043.03	2	152		20	1.93173	K	G
Rv1449c	75681	EYGFTAEAVAAAAER	15	778.37	1554.74	2	128		20	2.05733	R	A
Rv1449c	75681	HPDYWTEIDSAAVDTIR	17	994.97	1987.93	2	126		20	1.9721	R	V
Rv1449c	75681	HTPGVEITTGPLGQGLASAVGMAMASR	27	870.44	2608.32	3	89		20	4.10342	R	Y
Rv1449c	75681	NGSGPVGLILTR	12	592.34	1182.68	2	87		20	2.99119	R	Q
Rv1449c	75681	GADSFGPPSISTK	13	632.31	1262.62	2	82		20	2.83191	K	E
Rv1449c	75681	QGVPVLDGTDAEGVAR	16	792.4	1582.8	2	81		20	8.32947	R	G
Rv1449c	75681	AYGWHVQEVEGGENVVGIEEAIANAQAVTDRPSFIALR	38	1024.77	4095.05	4	74		20	2.95542	R	T
Rv1449c	75681	EHAMGAILSGIVLHGPTR	18	620.34	1858	3	74		20	5.19576	R	A
Rv1449c	75681	TVIGYPAPNLMDTGK	15	788.91	1575.81	2	73		20	3.98243	R	A
Rv1449c	75681	AHGAALGDDEVAAVK	15	712.36	1422.72	2	72		20	2.56672	K	K
Rv1449c	75681	LSVVRPADANETAYAWR	17	959.99	1917.98	2	72		20	2.02669	R	T
Rv1449c	75681	IVGFDPDKTFQVR	13	761.41	1520.81	2	68		20	4.14365	K	E
Rv1449c	75681	WQLEFDAWAR	10	661.32	1320.63	2	67		20	2.72838	R	R
Rv1449c	75681	VGNGHPGTAMSLAPLAYTLFQR	22	767.73	2300.18	3	58		20	0.241946	K	T
Rv1449c	75681	AYGGTFLQFSDYMRPAVR	18	693.67	2078.02	3	50		20	5.02931	R	L
Rv1449c	75681	RNGSGPVGLILTR	13	670.39	1338.78	2	50		20	2.69785	R	Q
Rv1449c	75681	AASGAVLSALGPK	13	1141.66	1140.66	1	38		20	2.60384	R	L
Rv1449c	75681	VVSMPCLEWFEAQPYEYR	18	1152.53	2303.05	2	38		20	2.57478	R	D
Rv1449c	75681	DAVLPPTVSAR	11	563.32	1124.63	2	34		20	5.77083	R	V
Rv2220	53675	DGAPLMYDETGYAGLSDTAR	20	1051.97	2101.94	2	149		20	1.89092	K	H
Rv2220	53675	MLTNLINSGFILEK	14	804.94	1607.87	2	104	1Met(ox)	20	3.89355	K	G
Rv2220	53675	LVPGYEAPINLVYSQR	16	909.99	1817.97	2	103		20	1.68358	R	N
Rv2220	53675	SVFDDGLAFDGSSIR	15	793.38	1584.75	2	103		20	3.95729	K	G
Rv2220	53675	GFQSIHESDMLLLPDPETAR	20	1128.55	2255.1	2	102		20	1.79478	R	I
Rv2220	53675	MLTNLINSGFILEK	14	796.94	1591.87	2	93		20	4.28484	K	G
Rv2220	53675	FCDLPGIMQHFTIPASAFDK	20	1148.05	2294.09	2	92		20	1.77235	R	S
Rv2220	53675	TLNINFFVHDPFTLEPYSR	19	1155.58	2309.15	2	87		20	1.76389	K	D
Rv2220	53675	HYIGGLLHHAPSLLAFTNPTVNSYK	25	917.48	2749.44	3	84		20	3.9172	R	R
Rv2220	53675	GGYFPVAPNDQYVDLR	16	905.94	1809.88	2	82		20	2.11935	K	D
Rv2220	53675	GHHEVGSGGQAEINYQFNSLLHAADDMQLYK	31	858.15	3428.58	4	71		20	2.21101	K	Y
Rv2220	53675	ANGSFYEVDAISGWWNTGAATEADGSPNR	29	1015.12	3042.35	3	70		20	0.188716	R	G
Rv2220	53675	SPDSSGNPYLAFSAMLMAGLDGIK	24	1229.59	2457.17	2	69	1Met(ox)	20	2.38346	R	N
Rv2220	53675	LAKDEKVEYVDVR	13	782.42	1562.84	2	65		20	2.37922	K	F
Rv2220	53675	HKGGYFPVAPNDQYVDLRDK	20	773.72	2318.16	3	44		20	0.243755	R	M
Rv2220	53675	HKGGYFPVAPNDQYVDLR	18	692.68	2075.03	3	39		20	0.216619	R	D
Rv2220	53675	SPDSSGNPYLAFSAMLMAGLDGIKNK	26	900.77	2699.31	3	36	1Met(ox)	20	0.27646	R	I
Rv2220	53675	IPITGSNPK	9	926.53	925.53	1	35		20	3.37926	R	A
Rv2220	53675	PLFGDNGSGMHCHQSLWK	18	518.49	2069.94	4	32		20	6.31195	K	D
Rv2220	53675	TLNINFFVHDPFTLEPYSRDPR	22	893.45	2677.34	3	23		20	0.274829	K	N
Rv3804c	35835	VQFQSGGANSPALYLLDGLR	20	1053.55	2105.1	2	163		20	2.49369	K	A
Rv3804c	35835	AGCQTYKWETFLTSELPGWLQANR	24	1428.69	2855.37	2	152		20	2.29174	K	H
Rv3804c	35835	WETFLTSELPGWLQANR	17	1024.52	2047.03	2	130		20	2.39015	K	H
Rv3804c	35835	PGLPVEYLQVPSPSMGR	17	913.98	1825.95	2	128		20	2.75968	R	D
Rv3804c	35835	FQDAYNAGGGHNGVFDFPDSGTHSWEYWGAQLNAMKPDLQR	41	1528.69	4583.06	3	106		20	1.23342	K	A
Rv3804c	35835	VWVYCGNGKPSDLGGNNLPAK	21	1123.56	2245.11	2	97		20	7.10767	R	F
Rv3804c	35835	PSDLGGNNLPAK	12	591.81	1181.61	2	95		20	5.46962	K	F
Rv3804c	35835	PGLPVEYLQVPSPSMGR	17	921.97	1841.94	2	90	1Met(ox)	20	2.09073	R	D
Rv3804c	35835	FQDAYNAGGGHNGVFDFPDSGTHSWEYWGAQLNAMKPDLQR	41	1534.02	4599.05	3	88	1Met(ox)	20	1.16919	K	A
Rv3804c	35835	ALGATPNTGPAPQGA	15	1322.67	1321.67	1	86		20	2.18212	R	-
Rv3804c	35835	DIKVQFQSGGANSPALYLLDGLR	23	821.44	2461.32	3	79		20	0.875387	R	A
Rv3804c	35835	PSDLGGNNLPAKFLEGFVR	19	677.69	2030.07	3	77		20	5.32595	K	T
Rv3804c	35835	ASDMWGPKEDPAWQR	15	887.4	1772.8	2	69		20	2.60606	K	N
Rv3804c	35835	NDPLLNVGK	9	485.27	968.54	2	58		20	3.29447	R	L
Rv3804c	35835	NDPLLNVGKLIANNTR	16	584.66	1750.98	3	57		20	5.89162	R	V
Rv3804c	35835	VWVYCGNGK	9	541.76	1081.51	2	45		20	5.3706	R	P
Rv3804c	35835	EDPAWQR	7	451.21	900.42	2	39		20	4.48299	K	N
Rv3804c	35835	FLEGFVR	7	434.24	866.47	2	39		20	8.06796	K	T
Rv3804c	35835	ASDMWGPK	8	891.4	890.4	1	37		20	8.37507	K	E
Rv3804c	35835	ASDMWGPK	8	454.2	906.4	2	34	1Met(ox)	20	3.39851	K	E
Rv0242c	46884	DGAHVVAIDVESAAENLAETASK	23	1149.07	2296.13	2	149		19	2.74654	R	V
Rv0242c	46884	SSDLFSQVVNSGPGSFLAR	19	984.49	1966.98	2	135		19	1.89708	R	Q
Rv0242c	46884	WADSFGGLVFDATGITEPAGLK	22	1126.56	2251.12	2	129		19	6.08533	R	G
Rv0242c	46884	VVVVGGTPEAAASTNER	17	828.93	1655.86	2	116		19	2.27515	R	I
Rv0242c	46884	VIGLSSIAGIAGNR	14	664.39	1326.77	2	109		19	4.66913	R	G
Rv0242c	46884	RLNSLLQGGQPVDVAEAIAYFASPASNAVTGNVIR	35	1200.3	3597.91	3	105		19	2.9247	R	V
Rv0242c	46884	AALEKDYDLVGNNLGGR	17	902.96	1803.92	2	101		19	2.07897	R	W
Rv0242c	46884	VGGTALWLDVTADDAVDK	18	923.46	1844.92	2	95		19	7.45049	K	I
Rv0242c	46884	GIGATIAEVFAR	12	602.84	1203.67	2	87		19	5.13487	R	D
Rv0242c	46884	LNSLLQGGQPVDVAEAIAYFASPASNAVTGNVIR	34	1148.27	3441.81	3	77		19	0.157101	R	V
Rv0242c	46884	GITINAVAPGFIETQMTAAIPLATR	25	1278.7	2555.39	2	76		19	2.47956	K	E
Rv0242c	46884	PAATGLESTMR	11	567.28	1132.56	2	74		19	3.37958	K	F
Rv0242c	46884	WDAVLAVNLLAPLR	14	775.96	1549.91	2	64		19	4.01348	R	L
Rv0242c	46884	ADILVNNAGITR	12	628.85	1255.7	2	63		19	3.4815	K	D
Rv0242c	46884	LLANMDDAR	9	517.75	1033.5	2	56	1Met(ox)	19	3.71454	K	W
Rv0242c	46884	DKLLANMDDAR	11	639.31	1276.62	2	55	1Met(ox)	19	2.98522	R	W
Rv0242c	46884	VGGTALWLDVTADDAVDKISEHLR	24	646.09	2580.34	4	45		19	4.79832	K	D
Rv0242c	46884	GLHEFFTPVLR	11	658.36	1314.72	2	40		19	2.89537	K	N
Rv0242c	46884	VAIVTGAAR	9	857.52	856.52	1	24		19	3.64226	K	G
Rv1074c	42857	VVAVALGYDFLPGTTVNR	18	946.52	1891.03	2	121		17	3.31025	R	Y
Rv1074c	42857	IVSTGVSGLSPEIMGLGPIEASK	23	1121.6	2241.2	2	110		17	1.65088	R	K
Rv1074c	42857	AGEGDAFISAGVETVSR	17	833.41	1664.81	2	109		17	3.74442	K	F
Rv1074c	42857	SAAAAAGADEWHDPR	15	762.84	1523.68	2	86		17	9.04555	R	T
Rv1074c	42857	ITTTLLNNLQTYDK	14	819.44	1636.88	2	84		17	2.30287	R	T
Rv1074c	42857	ELGIDEDKLNISGGAIALGHPFGMTGAR	28	710.62	2838.46	4	80		17	7.89553	R	I
Rv1074c	42857	AKELGLTPLAR	11	584.86	1167.71	2	79		17	4.89786	K	I
Rv1074c	42857	GNSDSWPDTKNPLFDGAQER	20	745.34	2233.02	3	78		17	0.304448	K	S
Rv1074c	42857	LPDIYIAMGQTAENVAIMTGISR	23	822.09	2463.27	3	77		17	0.265232	K	E
Rv1074c	42857	GNSDSWPDTK	10	553.74	1105.48	2	70		17	3.46519	K	N
Rv1074c	42857	GSLVGMRPDDLAVQMVR	17	922.48	1842.95	2	70		17	3.39361	K	A
Rv1074c	42857	IVSTGVSGLSPEIMGLGPIEASKK	24	790.77	2369.3	3	67		17	0.280314	R	A
Rv1074c	42857	NPLFDGAQER	10	573.78	1145.55	2	66		17	3.33992	K	S
Rv1074c	42857	YCSSSLQTTR	10	601.78	1201.55	2	64		17	5.14373	R	M
Rv1074c	42857	TDQKLPDIYIAMGQTAENVAIMTGISR	27	979.5	2935.49	3	58		17	0.204049	R	E
Rv1074c	42857	PEAVIVSTAR	10	521.8	1041.59	2	36		17	5.78731	.	S
Rv1074c	42857	ELGLTPLAR	9	969.57	968.57	1	32		17	7.09032	K	I
Rv2940c	225495	VAQQLLSGSEEDETAWR	17	959.96	1917.91	2	123		16	1.39894	R	N
Rv2940c	225495	LVSAATATGLPLR	13	635.38	1268.75	2	87		16	2.57526	R	G
Rv2940c	225495	SPWGEMFASTGQR	13	727.33	1452.66	2	83		16	2.13529	R	S
Rv2940c	225495	AGLELLAFGGR	11	552.31	1102.62	2	81		16	3.09893	R	F
Rv2940c	225495	LFMLSSTSSDALR	13	714.36	1426.72	2	77		16	2.19048	R	Q
Rv2940c	225495	TAVVAANLPELVEGLR	16	826.47	1650.94	2	73		16	1.77074	R	E
Rv2940c	225495	ELAEFEGELPR	11	645.32	1288.64	2	69		16	2.52165	R	L
Rv2940c	225495	AGAALDYSALYPAGR	15	748.38	1494.76	2	62		16	2.0498	R	L
Rv2940c	225495	VLIHSATGGVGQAAISIAR	19	607.68	1820.04	3	59		16	5.48114	K	A
Rv2940c	225495	LLTLGWQQR	9	557.82	1113.64	2	58		16	3.05936	R	A
Rv2940c	225495	ALAQYLADTLAEEQAAAPAAS	21	1038.02	2074.03	2	54		16	3.59566	R	-
Rv2940c	225495	GAEIFATAGNPAK	13	623.83	1245.65	2	53		16	5.38827	K	R
Rv2940c	225495	AYSGYIPILGAPWLADLVR	19	1038.07	2074.14	2	52		16	1.22578	R	R
Rv2940c	225495	SVAVTPEQAPLYR	13	715.89	1429.77	2	48		16	4.8103	R	R
Rv2940c	225495	GGEADLDVLDEHGTVLLAVR	20	693.69	2078.07	3	40		16	4.68879	R	G
Rv2940c	225495	VFGSWNLHR	9	558.29	1114.57	2	32		16	3.05602	K	A
Rv0066c	82840	MLSVVPLMAGGGMYETGAGGSAPK	24	1141.06	2280.11	2	160		15	2.60546	K	H
Rv0066c	82840	LPNISASVPQLVAAIK	16	810.99	1619.97	2	85		15	3.86091	K	E
Rv0066c	82840	WDSLGEFLALGAGFEDIGIK	20	1069.54	2137.08	2	79		15	1.86764	R	T
Rv0066c	82840	ILAEFPDYLTEEQRVPDNLAELGR	24	930.14	2787.42	3	77		15	3.87031	R	L
Rv0066c	82840	GLDTIAATGNILR	13	657.87	1313.74	2	66		15	2.74021	R	D
Rv0066c	82840	GISNFHSPSDVIVDASMPAMIR	22	792.72	2375.14	3	58	2Met(ox)	15	8.17131	R	A
Rv0066c	82840	LPNISASVPQLVAAIKELQDK	21	745.43	2233.28	3	55		15	0.234954	K	G
Rv0066c	82840	TIVLKPEVPLDDGDVIDSMFMSK	23	850.43	2548.29	3	53		15	4.18889	K	K
Rv0066c	82840	VSHPIVFGHAVR	12	659.87	1317.74	2	52		15	2.73334	K	I
Rv0066c	82840	IESLPASQRDEIIEDLHR	18	531.03	2120.1	4	37		15	1.43456	K	C
Rv0066c	82840	LLDNDKSPSR	10	572.8	1143.6	2	36		15	3.07717	K	K
Rv0066c	82840	DYLTDLFPILELGTSAK	17	948.5	1895	2	34		15	2.0455	R	M
Rv0066c	82840	TFNAALEAVQG	11	1120.56	1119.56	1	31		15	6.27023	K	-
Rv0066c	82840	DAPIRDWVK	9	550.3	1098.59	2	26		15	5.91889	K	L
Rv0066c	82840	LTQLPDTNIIK	11	628.37	1254.73	2	24		15	4.9306	R	L
Rv0896	48030	KLYPNVDFYTGLIYR	15	931.5	1860.99	2	108		15	3.36183	R	A
Rv0896	48030	ELEEAALTDDYFIER	15	907.43	1812.85	2	107		15	3.44805	K	K
Rv0896	48030	LGGDDSLLGIAK	12	579.82	1157.64	2	104		15	4.88449	K	E
Rv0896	48030	LTFGFPAEPYQADPEVVR	18	1018.51	2035.01	2	101		15	1.82981	R	A
Rv0896	48030	DSGDDVSEFVR	11	613.27	1224.54	2	98		15	3.11708	R	K
Rv0896	48030	TGHTTFDVGFANTAAAK	17	854.92	1707.83	2	98		15	3.653	K	S
Rv0896	48030	SVGQPFLYPDNSLTLVENFLR	21	1205.13	2408.25	2	89		15	1.7651	K	L
Rv0896	48030	MFTVLFALGR	10	585.82	1169.64	2	81	1Met(ox)	15	3.75107	R	L
Rv0896	48030	GYPIDQLAEK	10	567.3	1132.59	2	74		15	5.359	R	S
Rv0896	48030	LPTIAAYAYKK	11	619.86	1237.72	2	54		15	3.08266	K	S
Rv0896	48030	LPTIAAYAYK	10	555.81	1109.62	2	51		15	3.45183	K	K
Rv0896	48030	LPGWIAHWR	9	568.31	1134.62	2	47		15	3.87177	R	E
Rv0896	48030	QIYTGYTER	9	565.78	1129.55	2	45		15	5.46427	R	D
Rv0896	48030	DYVTIDAR	8	952.47	951.47	1	32		15	7.21982	R	-
Rv0896	48030	ALGFPTR	7	761.43	760.43	1	26		15	4.08797	R	M
Rv1133c	81784	AMTVEWITYAQSLTDKPVK	19	1091.07	2180.13	2	102		15	2.74675	R	G
Rv1133c	81784	NVDEVTASLHNMVAAAR	17	899.45	1796.89	2	100		15	3.43397	R	E
Rv1133c	81784	AGEIDEAEYVR	11	626.3	1250.59	2	84		15	5.14171	R	R
Rv1133c	81784	VPSAEEMADSLR	12	652.81	1303.62	2	84		15	2.75779	R	A
Rv1133c	81784	QPFTATITGSPR	12	638.34	1274.67	2	82		15	5.03559	R	I
Rv1133c	81784	LHLPPLPTTTIGSYPQTSAIR	21	755.09	2262.25	3	75		15	4.18236	R	V
Rv1133c	81784	MRQEITEVIALQER	14	572.64	1714.92	3	74		15	0.162283	R	L
Rv1133c	81784	GMLTGPVTILAWSFVR	16	874.48	1746.96	2	45		15	2.17856	K	D
Rv1133c	81784	GTDQIAPLEMTK	12	660.33	1318.65	2	42	1Met(ox)	15	4.85179	R	W
Rv1133c	81784	LWVNPDCGLK	10	601.31	1200.61	2	42		15	5.37554	R	T
Rv1133c	81784	RQPFTATITGSPR	13	477.93	1430.78	3	42		15	6.88918	R	I
Rv1133c	81784	RADQAEYLR	9	561.29	1120.57	2	35		15	5.79347	R	W
Rv1133c	81784	AVDGAGAPIER	11	528.28	1054.55	2	32		15	6.18593	K	L
Rv1133c	81784	VSPVSDGLDRYFAAAR	16	862.44	1722.87	2	32		15	2.20237	R	G
Rv1133c	81784	WAVGAFR	7	806.43	805.43	1	31		15	3.88546	R	L
Rv1886c	34730	VQFQSGGNNSPAVYLLDGLR	20	1068.05	2134.09	2	167		15	2.22015	K	A
Rv1886c	34730	WETFLTSELPQWLSANR	17	1039.52	2077.04	2	125		15	1.90789	K	A
Rv1886c	34730	DIKVQFQSGGNNSPAVYLLDGLR	23	1246.15	2490.3	2	116		15	2.3672	R	A
Rv1886c	34730	AGCQTYKWETFLTSELPQWLSANR	24	1443.7	2885.39	2	112		15	1.17936	K	A
Rv1886c	34730	LWVYCGNGTPNELGGANIPAEFLENFVR	28	1569.27	3136.53	2	97		15	4.1309	R	S
Rv1886c	34730	AADMWGPSSDPAWER	15	838.36	1674.72	2	94		15	2.19914	K	N
Rv1886c	34730	FQDAYNAAGGHNAVFNFPPNGTHSWEYWGAQLNAMK	36	1342.94	4025.81	3	92	1Met(ox)	15	1.08264	K	G
Rv1886c	34730	AADMWGPSSDPAWER	15	846.36	1690.71	2	83	1Met(ox)	15	3.26839	K	N
Rv1886c	34730	NDPTQQIPKLVANNTR	16	904.98	1807.96	2	81		15	2.58993	R	L
Rv1886c	34730	FQDAYNAAGGHNAVFNFPPNGTHSWEYWGAQLNAMK	36	1003.46	4009.81	4	66		15	3.12877	K	G
Rv1886c	34730	PGLPVEYLQVPSPSMGR	17	913.98	1825.95	2	64		15	3.49745	R	D
Rv1886c	34730	GDLQSSLGAG	10	452.72	903.44	2	63		15	4.46648	K	-
Rv1886c	34730	AADMWGPSSDPAWERNDPTQQIPK	24	899.75	2696.25	3	55		15	0.740227	K	L
Rv1886c	34730	AADMWGPSSDPAWERNDPTQQIPK	24	905.08	2712.24	3	38	1Met(ox)	15	0.277408	K	L
Rv1886c	34730	NDPTQQIPK	9	1040.54	1039.53	1	29		15	2.32593	R	L
Rv0129c	36805	IWVYCGNGTPSDLGGDNIPAK	21	1117.53	2233.06	2	136		14	2.43518	R	F
Rv0129c	36805	VQFQGGGPHAVYLLDGLR	18	964.01	1926.02	2	136		14	1.83247	K	A
Rv0129c	36805	ADIQHVLNGATPPAAPAAPAA	21	977.01	1952.02	2	112		14	2.52994	K	-
Rv0129c	36805	PGLPVEYLQVPSASMGR	17	900.97	1799.93	2	108		14	3.64996	R	D
Rv0129c	36805	NGVFNFPPNGTHSWPYWNEQLVAMK	25	1467.19	2932.38	2	79		14	5.68842	R	A
Rv0129c	36805	TNQTFRDTYAADGGR	15	836.89	1671.77	2	77		14	3.72655	R	N
Rv0129c	36805	FLEGLTLR	8	474.78	947.55	2	76		14	7.22554	K	T
Rv0129c	36805	NDPMVQIPR	9	535.28	1068.55	2	66		14	5.65281	R	L
Rv0129c	36805	NDPMVQIPR	9	543.27	1084.54	2	53	1Met(ox)	14	2.64504	R	L
Rv0129c	36805	WETFLTR	7	476.75	951.49	2	44		14	7.18826	K	E
Rv0129c	36805	DTYAADGGR	9	925.4	924.4	1	36		14	2.83698	R	N
Rv0129c	36805	RNDPMVQIPR	10	1225.65	1224.65	1	35		14	1.70575	K	L
Rv0129c	36805	DIKVQFQGGGPHAVYLLDGLR	21	571.56	2282.24	4	32		14	3.08282	R	A
Rv0129c	36805	RNDPMVQIPR	10	621.32	1240.64	2	28	1Met(ox)	14	3.51122	K	L
Rv0211	67723	LYAVNPEFGFFGVAPGTNWK	20	1107.55	2213.1	2	107		14	1.67331	R	S
Rv0211	67723	VVFTDGSEEEFQR	13	771.86	1541.71	2	100		14	4.08103	R	L
Rv0211	67723	EIWSYGSGYGGNALLGKK	18	950.48	1898.96	2	94		14	2.04223	R	C
Rv0211	67723	EIWSYGSGYGGNALLGK	17	886.44	1770.87	2	87		14	3.52706	R	K
Rv0211	67723	ALHSVGAPLEPGQK	14	702.38	1402.77	2	84		14	9.83521	K	D
Rv0211	67723	IASAMAHDEGWLAEHMLILK	20	746.05	2235.14	3	79		14	4.23888	R	L
Rv0211	67723	NSYLALSDPSDVAR	14	754.37	1506.74	2	76		14	2.4501	K	V
Rv0211	67723	TTVPLVTEAR	10	543.81	1085.62	2	66		14	3.21612	K	D
Rv0211	67723	DWQHGVFIGATLGSEQTAAAEGK	23	791.72	2372.15	3	65		14	0.0940477	R	V
Rv0211	67723	TNLAMLQPTIPGWR	14	799.43	1596.85	2	62		14	3.9237	K	A
Rv0211	67723	AETLGDDIAWMR	12	697.32	1392.65	2	59	1Met(ox)	14	2.61189	R	F
Rv0211	67723	FLWPGFGENSR	11	655.32	1308.64	2	59		14	2.74904	R	V
Rv0211	67723	QELPLIEEWLQFVGEK	16	979.51	1957.02	2	42		14	7.10554	R	L
Rv0211	67723	DVAWPCSETK	10	596.77	1191.53	2	28		14	5.42013	K	Y
Rv3248c	54461	LYQFAAAGDLAFPAINVNDSVTK	23	1213.12	2424.24	2	130		14	1.70272	R	S
Rv3248c	54461	WASCNIFSTQDHAAAAVVVGPHGTPDEPK	29	1021.48	3061.45	3	78		14	6.83286	R	G
Rv3248c	54461	GVTEETTTGVLR	12	631.83	1261.66	2	75		14	2.8337	K	L
Rv3248c	54461	EQAEYLGVDVEGPYKPDHYRY	21	843.4	2527.18	3	62		14	3.69408	K	-
Rv3248c	54461	AGVVPPAEEDDPAEWK	16	855.4	1708.8	2	61		14	2.2166	K	V
Rv3248c	54461	KVLICGYGDVGK	12	654.85	1307.7	2	49		14	2.75067	K	G
Rv3248c	54461	GVPVFAWK	8	903.51	902.51	1	39		14	3.41638	K	G
Rv3248c	54461	ISGSLHMTVQTAVLIETLTALGAEVR	26	909.49	2725.46	3	36	1Met(ox)	14	7.61655	R	W
Rv3248c	54461	TRFETDKDKWTK	12	777.9	1553.79	2	36		14	4.04561	R	I
Rv3248c	54461	DIIMLEHIK	9	564.31	1126.62	2	33	1Met(ox)	14	3.11638	K	A
Rv3248c	54461	GTDALIGGK	9	831.46	830.45	1	33		14	3.75403	R	K
Rv3248c	54461	SIIVLSEGR	9	973.57	972.56	1	31		14	3.13603	R	L
Rv3248c	54461	AMKDHAILGNIGHFDNEIDMAGLER	25	554.27	2766.34	5	29		14	1.35686	K	S
Rv3248c	54461	VNVKPQVDLWTFGDTGR	17	644.67	1931.01	3	28		14	0.197319	R	S
Rv3803c	31069	DIPVAFLAGGPHAVYLLDAFNAGPDVSNWVTAGNAMNTLAGK	42	1419.05	4254.14	3	162		14	1.23075	R	G
Rv3803c	31069	GLAPGGHAAVGAAQGGYGAMALAAFHPDR	29	1346.16	2690.32	2	146		14	2.32332	R	F
Rv3803c	31069	GISVVAPAGGAYSMYTNWEQDGSK	24	1244.58	2487.15	2	127		14	2.42448	K	Q
Rv3803c	31069	QWDTFLSAELPDWLAANR	18	1067.02	2132.04	2	126		14	2.47524	K	G
Rv3803c	31069	VWVWSPTNPGASDPAAMIGQAAEAMGNSR	29	1494.19	2986.38	2	121	1Met(ox)	14	2.26916	R	M
Rv3803c	31069	SVGGHNGHFDFPASGDNGWGSWAPQLGAMSGDIVGAIR	38	1275.59	3823.77	3	120		14	1.04595	R	-
Rv3803c	31069	WHDPWVHASLLAQNNTR	17	1023.01	2044.01	2	100		14	2.3963	K	V
Rv3803c	31069	FGFAGSMSGFLYPSNTTTNGAIAAGMQQFGGVDTNGMWGAPQLGR	45	1524.04	4569.11	3	92		14	1.24034	R	W
Rv3803c	31069	VWVWSPTNPGASDPAAMIGQAAEAMGNSR	29	1486.19	2970.38	2	91		14	5.43486	R	M
Rv3803c	31069	WKWHDPWVHASLLAQNNTR	19	787.07	2358.19	3	79		14	3.64895	R	V
Rv3803c	31069	FGFAGSMSGFLYPSNTTTNGAIAAGMQQFGGVDTNGMWGAPQLGR	45	1529.37	4585.11	3	52	1Met(ox)	14	0.301459	R	W
Rv3803c	31069	MFYNQYR	7	511.23	1020.46	2	49		14	3.21727	R	S
Rv3803c	31069	GISVVAPAGGAYSMYTNWEQDGSKQWDTFLSAELPDWLAANR	42	1151.3	4601.19	4	25		14	1.93086	K	G
Rv3803c	31069	APYENLMVPSPSMGR	15	824.9	1647.79	2	100		14	9.32383	nterm
Rv0363c	36750	LRPDILAQGQQVAAAK	16	839.98	1677.95	2	135		13	2.86543	K	L
Rv0363c	36750	DMVTGAVALAEFTHVIAAK	19	972.52	1943.03	2	130		13	3.22474	K	Y
Rv0363c	36750	DMVTGAVALAEFTHVIAAK	19	980.51	1959.02	2	113	1Met(ox)	13	2.60258	K	Y
Rv0363c	36750	YLLAATFGNVHGVYKPGNVK	20	1074.58	2147.16	2	109		13	2.46509	K	L
Rv0363c	36750	QNSYAFPAINCTSSETVNAAIK	22	1193.57	2385.13	2	95		13	2.32224	K	G
Rv0363c	36750	MNVDTDTQYAFTRPIAGHMFTNYDGVLK	28	1069.18	3204.52	3	84		13	5.32919	K	V
Rv0363c	36750	GGNPLFQSHMWDGSAVPIDENLAIAQELLK	30	1084.21	3249.62	3	81		13	0.913716	K	A
Rv0363c	36750	LGLPADAKPFDFVFHGGSGSLK	22	1130.59	2259.18	2	81		13	2.3941	K	S
Rv0363c	36750	TIEALGAGEHGK	12	591.81	1181.61	2	78		13	4.82808	K	Y
Rv0363c	36750	PIATPEVYAEMLGQAK	16	573.3	1716.89	3	64		13	0.806881	.	Q
Rv0363c	36750	SEIEEALR	8	946.48	945.48	1	45		13	7.94737	K	Y
Rv0363c	36750	YPVNVALHTDHCPK	14	550.94	1649.81	3	45		13	0.797672	K	D
Rv0363c	36750	LYTSPEDFEK	10	614.79	1227.57	2	37		13	3.53758	K	T
Rv0398c	21927	VLGCQQNTAGSGAGFGAR	18	875.92	1749.83	2	136		13	3.77695	R	A
Rv0398c	21927	RGEEGYFVLLAGTASDFCSAPNANYR	26	955.78	2864.33	3	94		13	0.126913	R	T
Rv0398c	21927	TDGQWGGAMLVVAK	14	716.87	1431.73	2	78		13	4.33472	R	S
Rv0398c	21927	RTDGQWGGAMLVVAK	15	794.92	1587.83	2	76		13	3.95347	R	S
Rv0398c	21927	ISQQLFSFGDPTVQEVDGSDAAQFITAAAAVADR	34	1175.91	3524.72	3	73		13	0.0175713	R	D
Rv0398c	21927	GEEGYFVLLAGTASDFCSAPNANYR	25	903.75	2708.23	3	67		13	3.53191	R	T
Rv0398c	21927	TDGQWGGAMLVVAKSTVSDVDALK	24	816.75	2447.25	3	65		13	4.31261	R	A
Rv0398c	21927	DVASVFLPLQR	11	622.85	1243.7	2	51		13	2.40703	R	V
Rv0398c	21927	ATAGTPTSMCNNGWTYPPFADTR	23	839.37	2515.1	3	50		13	0.207947	K	R
Rv0398c	21927	KATAGTPTSMCNNGWTYPPFADTR	24	882.07	2643.2	3	30		13	3.60758	R	R
Rv0398c	21927	STVSDVDALK	10	1034.54	1033.54	1	25		13	3.14275	K	A
Rv0398c	21927	EPTGALPPMTSSGSGPVIGDGDAALR	26	1227.1	2452.2	2	116		13	1.07116	nterm
Rv0398c	21927	TGALPPMTSSGSGPVIGDGDAALR	24	1114.05	2226.1	2	116		13	1.26748	nterm
Rv0934	38358	GLMNIALAISAQQVNYNLPGVSEHLK	26	927.5	2779.48	3	128		13	2.70433	K	L
Rv0934	38358	TWDDPQIAALNPGVNLPGTAVVPLHR	26	917.83	2750.48	3	112		13	6.37953	K	S
Rv0934	38358	GLGEAQLGNSSGNFLLPDAQSIQAAAAGFASK	32	1030.85	3089.55	3	87		13	3.42486	R	T
Rv0934	38358	VLAAMYQGTIK	11	605.83	1209.65	2	84	1Met(ox)	13	4.69221	K	T
Rv0934	38358	TPANQAISMIDGPAPDGYPIINYEYAIVNNR	31	1131.89	3392.65	3	83	1Met(ox)	13	4.97637	K	Q
Rv0934	38358	QKDAATAQTLQAFLHWAITDGNK	23	1264.65	2527.29	2	82		13	1.70708	R	A
Rv0934	38358	SDGSGDTFLFTQYLSK	16	883.42	1764.83	2	81		13	2.89105	R	Q
Rv0934	38358	ASFLDQVHFQPLPPAVVK	18	997.05	1992.09	2	71		13	2.44334	K	L
Rv0934	38358	YPNVTITAQGTGSGAGIAQAAAGTVNIGASDAYLSEGDMAAHK	43	1369.66	4105.98	3	55		13	0.938674	R	G
Rv0934	38358	QDPEGWGK	8	458.71	915.42	2	52		13	4.39153	K	S
Rv0934	38358	LSDALIATISS	11	1090.6	1089.6	1	51		13	2.14483	K	-
Rv0934	38358	VLAAMYQGTIK	11	597.83	1193.66	2	45		13	3.26948	K	T
Rv0934	38358	VATTPASSPVTLAETGSTLLYPLFNLWGPAFHER	34	1215.3	3642.89	3	55		13	1.71156	nterm
Rv1448c	40753	TAQNPNLAALSAAGVSVWLDDLSR	24	1235.14	2468.27	2	133		13	1.48841	.	D
Rv1448c	40753	FEASWNELLQETR	13	811.89	1621.78	2	106		13	2.32538	K	A
Rv1448c	40753	ALSEGHTYDAQIAELAAR	18	958.48	1914.95	2	104		13	3.27034	K	G
Rv1448c	40753	KFEASWNELLQETR	14	875.94	1749.88	2	94		13	2.14673	R	A
Rv1448c	40753	YREVMDAYLTGMEK	14	853.4	1704.79	2	94		13	2.20654	R	A
Rv1448c	40753	NPDYSDTLYVTELVAPHTVNTMPEK	25	945.46	2833.36	3	85		13	3.31384	K	T
Rv1448c	40753	SVVGVTTNPSIFQK	14	738.91	1475.81	2	85		13	4.20922	K	A
Rv1448c	40753	TIQQAIELWK	10	615.35	1228.69	2	67		13	5.03266	K	I
Rv1448c	40753	SGNLQELIDTK	11	1217.64	1216.63	1	48		13	2.59823	R	S
Rv1448c	40753	EVFEDSDRYR	10	658.3	1314.59	2	47		13	4.71132	R	S
Rv1448c	40753	IVDRPNLFIK	10	607.87	1213.73	2	41		13	5.09327	K	I
Rv1448c	40753	GADVDATIR	9	917.47	916.47	1	32		13	3.41153	R	T
Rv1448c	40753	LAYATYR	7	857.45	856.45	1	27		13	3.64255	R	E
Rv2780	38974	AAGAQLVGTADQVWADADLLLK	22	1113.59	2225.18	2	121		13	2.41489	K	V
Rv2780	38974	IANGMGATVTVLDINIDK	18	922.99	1843.98	2	105		13	2.70048	R	L
Rv2780	38974	RGHEVLIQAGAGEGSAITDADFK	23	586.3	2341.18	4	105		13	0.611876	R	A
Rv2780	38974	RADLVIGAVLVPGAK	15	739.96	1477.91	2	94		13	3.65294	K	A
Rv2780	38974	LAAQVGAYHLMR	12	665.36	1328.71	2	91		13	4.17916	R	T
Rv2780	38974	VAITPAGVAELTR	13	649.38	1296.75	2	82		13	4.30763	R	R
Rv2780	38974	YSSAYELEGAVK	12	658.82	1315.64	2	73		13	3.36997	R	R
Rv2780	38974	GVLMGGVPGVEPADVVVIGAGTAGYNAAR	29	899.8	2696.4	3	66		13	7.64964	R	I
Rv2780	38974	IANGMGATVTVLDINIDKLR	20	705.39	2113.17	3	65		13	5.5816	R	Q
Rv2780	38974	ADLVIGAVLVPGAK	14	661.91	1321.81	2	54		13	4.68622	R	A
Rv2780	38974	QLDAEFCGR	9	548.25	1094.49	2	45		13	5.29465	R	I
Rv2780	38974	TSTYALTNATMPYVLELADHGWR	23	870.76	2609.27	3	45		13	0.243949	K	A
Rv2780	38974	YSSAYELEGAVKR	13	491.58	1471.75	3	29		13	7.56387	R	A
Rv3244c	61171	LGFGLGSSVVSLSWR	15	782.93	1563.85	2	112		13	4.01653	R	T
Rv3244c	61171	GAPDEAASLWVGDLGGEAVQSADGHSLSR	29	951.45	2851.35	3	104		13	3.79419	R	P
Rv3244c	61171	TDAAHPVSYVNLDGVNSDAPSR	22	1143.04	2284.08	2	98		13	1.77804	R	G
Rv3244c	61171	YVAVSDRDQLATELVSK	17	947.5	1892.99	2	90		13	3.68656	R	L
Rv3244c	61171	ADILGSLSDVGVFETAEGQLPDPGPIELVK	30	1022.86	3065.59	3	81		13	6.82427	R	T
Rv3244c	61171	MPEQTAAAVSR	11	580.79	1159.58	2	70		13	3.04131	R	S
Rv3244c	61171	NTLYFADPTGK	11	613.81	1225.61	2	70		13	5.2562	R	T
Rv3244c	61171	QFLTESASNAWDDAGSALLIDHVVFVETR	29	1064.53	3190.57	3	67		13	3.33853	R	S
Rv3244c	61171	RLGFGLGSSVVSLSWR	16	860.98	1719.95	2	67		13	3.60885	R	T
Rv3244c	61171	AIQDPASGQPAR	12	605.81	1209.62	2	58		13	2.93516	R	I
Rv3244c	61171	LPNGVFLDWQQFQETYKR	18	757.05	2268.15	3	56		13	0.238649	R	N
Rv3244c	61171	QLLAAQIIWTLAR	13	499.64	1495.9	3	54		13	6.56854	R	A
Rv3244c	61171	NLLAPPLR	8	893.56	892.55	1	29		13	3.45976	R	L
Rv3587c	27278	PAIGPGTYNLVVQLGNLR	18	941.53	1881.05	2	162		13	2.05714	R	S
Rv3587c	27278	DVGAAVLAAYVYSLDNK	17	884.96	1767.91	2	152		13	3.59728	R	R
Rv3587c	27278	DVGAAVLAAYVYSLDNKR	18	963.01	1924.02	2	151		13	1.56193	R	L
Rv3587c	27278	GLTNAPQYYVGDQPK	15	825.91	1649.81	2	125		13	3.39347	K	F
Rv3587c	27278	TFSPGEQVTTAVTWTGMGSAPR	22	1149.05	2296.09	2	125	1Met(ox)	13	1.93813	K	C
Rv3587c	27278	TFSPGEQVTTAVTWTGMGSAPR	22	1141.05	2280.1	2	123		13	2.00419	K	C
Rv3587c	27278	FTMVVTNIGLVSCK	14	784.91	1567.82	2	121		13	2.99413	K	R
Rv3587c	27278	LWSNLDCAPSNETLVK	16	923.95	1845.9	2	119		13	2.08727	R	T
Rv3587c	27278	RDVGAAVLAAYVYSLDNKR	19	694.38	2080.12	3	111		13	4.47215	K	L
Rv3587c	27278	RDVGAAVLAAYVYSLDNK	18	642.34	1924.02	3	83		13	6.02874	K	R
Rv3587c	27278	SLPVPFILNQPPPPPGPVPAPGPAQAPPPESPAQGG	36	1736.92	3471.83	2	78		13	0.961509	R	-
Rv3587c	27278	RLWSNLDCAPSNETLVK	17	1002	2002	2	57		13	2.5689	K	T
Rv3587c	27278	FTMVVTNIGLVSCKR	15	580.98	1739.92	3	50	1Met(ox)	13	4.93754	K	D
Rv3607c	14544	LIETVGAEIADHVMDDQR	18	671.33	2010.98	3	43		13	0.765854	K	V
Rv1098c	50281	LGELAIGGTAVGTGLNAPDDFGVR	24	1150.6	2299.19	2	162		12	2.5799	R	V
Rv1098c	50281	TAANSFEAQAAR	12	618.8	1235.6	2	107		12	3.08815	R	D
Rv1098c	50281	GACAQVNSDLGLLAPEK	17	871.94	1741.87	2	97		12	2.15711	K	A
Rv1098c	50281	CIAGLTANVEHLR	13	727.38	1452.76	2	79		12	2.60932	R	R
Rv1098c	50281	LAESSPSIVTPLNSAIGYEEAAAVAK	26	1294.67	2587.34	2	77		12	5.49032	R	Q
Rv1098c	50281	DGLVEASGALR	11	544.29	1086.58	2	71		12	3.52746	R	T
Rv1098c	50281	THLMDAVPVTLGQEFSGYAR	20	731.36	2191.09	3	64		12	4.87646	R	Q
Rv1098c	50281	RLAESSPSIVTPLNSAIGYEEAAAVAK	27	915.49	2743.45	3	62		12	3.3654	R	Q
Rv1098c	50281	RLDVLAMAK	9	508.8	1015.59	2	60		12	6.44147	R	A
Rv1098c	50281	AVENFPISGR	10	545.29	1088.57	2	50		12	5.97775	R	G
Rv1098c	50281	NILESFK	7	850.47	849.46	1	36		12	3.67154	R	L
Rv1098c	50281	WMGSGPLTGLAEIQLPDLQPGSSIMPGK	28	960.82	2879.47	3	25		12	7.15601	R	V
Rv1454c	34140	VPDDVTSEVAASALLK	16	807.93	1613.86	2	107		12	2.93819	K	G
Rv1454c	34140	DAGADVVLDYPEDAWQFAGR	20	1098.01	2194.01	2	105		12	2.12337	K	V
Rv1454c	34140	GDTVLVHAGAGGVGLILTQWATHLGVR	27	900.16	2697.48	3	105		12	4.59639	R	V
Rv1454c	34140	LNAAGSVYLTR	11	582.82	1163.64	2	95		12	3.67518	R	P
Rv1454c	34140	AEAIGVNFIDTYFR	14	808.41	1614.82	2	89		12	3.25564	K	S
Rv1454c	34140	GTLALFGAASGPVPPVDPQR	20	975.53	1949.05	2	88		12	2.52011	R	L
Rv1454c	34140	AAELFDAIGSEAITVAVGGR	20	974.01	1946.02	2	71		12	2.00434	R	Y
Rv1454c	34140	ELTGGTGVQAVYDGVGATTFDASLASLAVR	30	976.17	2925.49	3	59		12	5.93605	R	G
Rv1454c	34140	MHAIEVTETGGPGVLR	16	556.29	1665.86	3	49		12	0.799943	-	H
Rv1454c	34140	LNAAGSVYLTRPSLFHFTR	19	717.39	2149.16	3	46		12	3.80058	R	T
Rv1454c	34140	HVDQPQPQPGHGELLIK	17	631.67	1892	3	37		12	0.827845	R	A
Rv1454c	34140	VITTVSTAEK	10	524.8	1047.59	2	37		12	5.57796	R	A
Rv1860	32701	INQETVSLDANGVSGSASYYEVK	23	1216.08	2430.17	2	151		12	1.51357	R	F
Rv1860	32701	ALAESIRPLVAPPPAPAPAPAEPAPAPAPAGEVAPTPTTPTPQR	44	1414.1	4239.29	3	148		12	2.253	K	T
Rv1860	32701	IDNPVGGFSFALPAGWVESDAAHFDYGSALLSK	33	1146.89	3437.67	3	119		12	3.06638	R	T
Rv1860	32701	LYASAEATDSKAAAR	15	762.89	1523.77	2	118		12	4.08036	K	L
Rv1860	32701	WFVVWLGTANNPVDK	15	873.45	1744.9	2	112		12	2.15318	R	G
Rv1860	32701	TTGDPPFPGQPPPVANDTR	19	982.48	1962.95	2	101		12	3.19319	K	I
Rv1860	32701	LYASAEATDSK	11	578.28	1154.56	2	100		12	3.31299	K	A
Rv1860	32701	LGSDMGEFYMPYPGTR	16	918.9	1835.79	2	98	1Met(ox)	12	2.04087	R	I
Rv1860	32701	WFVVWLGTANNPVDKGAAK	19	1037.05	2072.09	2	96		12	3.03106	R	A
Rv1860	32701	LGSDMGEFYMPYPGTR	16	926.9	1851.79	2	85	2Met(ox)	12	2.70675	R	I
Rv1860	32701	FSDPSKPNGQIWTGVIGSPAANAPDAGPPQR	31	1044.86	3131.56	3	84		12	6.08272	K	W
Rv1860	32701	PLVAPPPAPAPAPAEPAPAPAPAGEVAPTPTTPTPQR	37	875.72	3498.87	4	39		12	0.71078	R	T
Rv3044	37116	IVVLSGDQLDALCALGLQSR	20	1064.58	2127.15	2	166		12	2.22259	R	I
Rv3044	37116	HDATHFQASIVQLTANTMR	19	1071.03	2140.06	2	141		12	2.46984	K	V
Rv3044	37116	IAAVDALITGFAEHATQVGTK	21	1057.07	2112.13	2	130		12	2.24574	R	H
Rv3044	37116	VFVVNDQVWQTGEGMVAAR	19	1061.52	2121.04	2	120	1Met(ox)	12	2.48272	R	G
Rv3044	37116	IVAAALPNSSSSQPSYLGTTVHDLPGVGTR	30	1498.28	2994.55	2	96		12	1.27946	R	S
Rv3044	37116	VYGANNFPASVLSAVGVDRPPSQR	24	834.44	2500.3	3	94		12	7.12125	R	F
Rv3044	37116	AIAAAHPDLILGSQGLTPQLYPQLAAIAPTVFTAAPGADWENNLR	45	1164.11	4652.44	4	75		12	6.70763	R	G
Rv3044	37116	AAVILDSDPWR	11	621.83	1241.65	2	71		12	4.54465	R	K
Rv3044	37116	VFVVNDQVWQTGEGMVAAR	19	702.69	2105.05	3	67		12	4.42055	R	G
Rv3044	37116	AAAAADPGPPTRPAHNAAGVSPEMVQVPAEAQR	33	809.41	3233.62	4	34		12	3.49901	R	I
Rv3044	37116	WVDAPIN	7	814.41	813.41	1	33		12	3.8292	R	-
Rv3044	37116	GIVDDLR	7	787.43	786.43	1	26		12	3.64647	R	W
Rv3509c	52464	KYDAPLESDIDAVAGTVSGWVR	22	1175.09	2348.17	2	157		12	2.51617	K	R
Rv3509c	52464	TEAAADVGADAEAAIAASR	19	880.43	1758.85	2	142		12	3.92777	R	S
Rv3509c	52464	GMLTLFEGVATGAADGYAR	19	958.46	1914.92	2	133	1Met(ox)	12	2.02917	R	I
Rv3509c	52464	LAYFAEGAAAQLDGVK	16	812.42	1622.84	2	115		12	2.30883	R	H
Rv3509c	52464	VPMVVVVGDHATYHK	15	826.43	1650.86	2	107		12	8.33514	R	K
Rv3509c	52464	SGEPAMMLIGGDATR	15	761.35	1520.7	2	102	1Met(ox)	12	9.00788	R	G
Rv3509c	52464	ALDLLDISRPTMDFVK	16	925.49	1848.98	2	56	1Met(ox)	12	2.08458	K	I
Rv3509c	52464	GMLTLFEGVATGAADGYAR	19	950.47	1898.93	2	56		12	3.29696	R	I
Rv3509c	52464	WLCETFPTCLER	12	806.37	1610.73	2	56		12	3.88579	R	G
Rv3509c	52464	ENLDVTTVIYNNGAYDILR	19	728.37	2182.11	3	47		12	0.229315	R	I
Rv3509c	52464	IAEGMGVPAR	10	508.76	1015.52	2	39	1Met(ox)	12	3.40532	K	R
Rv3509c	52464	AAFAEPGPHLIDVVVPSLVG	20	994.54	1987.08	2	35		12	7.00524	R	-
Rv3682	85153	NVVLDTMIENLPGEAEALR	19	1042.54	2083.07	2	150		12	2.89688	R	A
Rv3682	85153	AAIDKYASPNLAGISSVMSVIKPGK	25	839.79	2516.38	3	114		12	8.20995	K	D
Rv3682	85153	DAVGSGTAAGSAGAAGWDLPMSGK	24	1067.5	2132.99	2	114		12	2.81796	K	T
Rv3682	85153	GSMNVTDALATSPNTAFAK	19	948.46	1894.92	2	102		12	2.04557	R	L
Rv3682	85153	EQVATGGYLIR	11	603.83	1205.65	2	94		12	5.35108	K	T
Rv3682	85153	VPSVAGLDVDAAR	13	635.34	1268.68	2	81		12	3.00462	R	Q
Rv3682	85153	AGISKEQVATGGYLIR	16	831.96	1661.92	2	76		12	2.26571	R	T
Rv3682	85153	LKDAGFQVADQTNSVNSSAK	20	694.01	2079.03	3	73		12	5.02707	R	Y
Rv3682	85153	AEPLGVLPQPNELPR	15	815.45	1628.9	2	50		12	2.30201	K	G
Rv3682	85153	TTLDPEVQAPVK	12	649.35	1296.7	2	42		12	2.76997	R	A
Rv3682	85153	YASPNLAGISSVMSVIKPGK	20	673.7	2018.1	3	37		12	5.1645	K	D
Rv3682	85153	KYGLDLEAGETMRPQPFSLVGDGAGSIFK	29	775.64	3098.56	4	23	1Met(ox)	12	2.39588	R	I
Rv0002	42144	WSASSPDIEAAVLVPAK	17	870.96	1739.92	2	124		11	2.15967	K	T
Rv0002	42144	VEILGETVVLAATDR	15	793.44	1584.88	2	115		11	2.3822	R	F
Rv0002	42144	VGLTDLTFR	9	511.29	1020.57	2	70		11	6.03548	R	L
Rv0002	42144	VSFGFTTAGK	10	507.77	1013.53	2	70		11	6.0766	R	P
Rv0002	42144	VALTCGNAR	9	481.25	960.49	2	62		11	6.40581	R	F
Rv0002	42144	DDTLPMLTGIR	11	616.32	1230.64	2	60		11	3.10106	R	V
Rv0002	42144	QLLPTEHTAVATMDVAELIEAIK	23	831.78	2492.34	3	59		11	0.260796	R	L
Rv0002	42144	MEFADGSVR	9	506.23	1010.46	2	49		11	3.80187	R	L
Rv0002	42144	LSLGTGPGVGK	11	493.29	984.57	2	46		11	6.25196	R	D
Rv0002	42144	LLSDITR	7	817.48	816.48	1	41		11	3.81524	R	A
Rv0002	42144	LVALVADR	8	856.53	855.52	1	41		11	3.64634	K	G
Rv0040c	32453	LIGDFDPAEAITHGYIDSQK	20	1095.54	2189.07	2	140		11	2.11975	R	L
Rv0040c	32453	LLAWQTTNASMANFDGFPSSIIEGTYR	27	1495.72	2989.44	2	130		11	2.26866	K	E
Rv0040c	32453	WTQVPDPNVPDAFVVIADR	19	1070.05	2138.09	2	125		11	2.20593	R	L
Rv0040c	32453	LGNSVYTSNAQLVVYR	16	892.47	1782.93	2	115		11	1.72697	R	L
Rv0040c	32453	FSPAPAPAPIASPIPVGAPGSTAVPPLPPPVTPAISGTLR	40	1883.55	3765.09	2	93		11	2.16738	R	D
Rv0040c	32453	ENDMTLNTSR	10	598.76	1195.52	2	73	1Met(ox)	11	3.60474	R	R
Rv0040c	32453	ENDMTLNTSR	10	590.77	1179.53	2	53		11	5.45497	R	R
Rv0040c	32453	ALDITLPMPPR	11	1223.68	1222.68	1	47		11	1.79891	K	W
Rv0040c	32453	LEAQRPHGFK	10	591.82	1181.64	2	43		11	3.23442	K	A
Rv0040c	32453	HVIATSGADK	10	499.77	997.53	2	23		11	6.17223	R	Y
Rv0040c	32453	DPLLPPPPIPAPVSAPATVPPVQNLTALPGGSSNR	35	1719.44	3436.88	2	111		11	2.15364	nterm
Rv0462	49405	VESIADGGSQVTVTVTK	17	845.94	1689.88	2	142		11	8.1446	K	D
Rv0462	49405	VLQAIGFAPNVEGYGLDK	18	946	1890	2	130		11	1.97904	K	A
Rv0462	49405	LVPGTSLSANVVTYEEQILSR	21	1138.61	2275.21	2	114		11	1.62448	R	E
Rv0462	49405	AAQLGLSTAIVEPK	14	699.4	1396.8	2	112		11	2.71847	R	Y
Rv0462	49405	NYGVDVTIVEFLPR	14	811.43	1620.86	2	102		11	2.32677	K	A
Rv0462	49405	ALPNEDADVSKEIEK	15	829.42	1656.83	2	74		11	3.7619	R	Q
Rv0462	49405	AHGVGDPSGFVK	12	585.8	1169.59	2	62		11	5.28114	K	L
Rv0462	49405	NAELVHIFTK	10	586.33	1170.65	2	62		11	5.52528	R	D
Rv0462	49405	AIGVDDYMR	9	1039.49	1038.49	1	35		11	3.02421	K	T
Rv0462	49405	NEGYDVVVAK	10	1093.56	1092.55	1	34		11	2.88023	R	F
Rv0462	49405	FPFTANAK	8	895.47	894.46	1	23		11	3.49261	K	A
Rv0526	23375	GAGVSFLGIDVR	12	595.83	1189.65	2	92		11	3.28201	R	D
Rv0526	23375	YPTSVIPSTLVLDR	14	780.94	1559.87	2	80		11	4.01615	K	Q
Rv0526	23375	GRPGPLSGPELADPAR	16	530.62	1588.84	3	77		11	6.75142	R	S
Rv0526	23375	QAPQDFINDR	10	602.29	1202.58	2	75		11	2.46249	R	H
Rv0526	23375	HVTYPSIYDPAMR	13	775.38	1548.75	2	69		11	4.04171	R	T
Rv0526	23375	AEVSQLQR	8	465.75	929.5	2	56		11	2.95526	R	V
Rv0526	23375	TDIFYDPPASR	11	641.31	1280.61	2	54		11	5.44855	K	G
Rv0526	23375	PGPLSGPELADPAR	14	688.86	1375.72	2	40		11	2.77637	R	S
Rv0526	23375	QGGTFEFVSPGGK	13	655.82	1309.64	2	90		11	2.26377	nterm
Rv0526	23375	GGTFEFVSPGGK	12	591.79	1181.58	2	59		11	3.1497	nterm
Rv0526	23375	GTFEFVSPGGK	11	563.28	1124.56	2	55		11	3.3531	nterm
Rv0932c	38094	QLNMAQIITSAGPDPVAITTESVGK	25	1271.17	2540.33	2	140		11	1.69301	K	T
Rv0932c	38094	IMGQGNDLVLDTSSFYR	17	958.46	1914.93	2	136		11	2.63872	K	P
Rv0932c	38094	AFMQAAIGPGQEGLDQYGSIPLPK	24	1244.63	2487.26	2	115		11	2.26932	R	S
Rv0932c	38094	GVSTLNLDGPTTAK	14	687.37	1372.73	2	88		11	4.51665	K	I
Rv0932c	38094	ELHSSGSTAQENAMEQFVYAYVR	23	878.4	2632.21	3	82	1Met(ox)	11	4.68476	K	S
Rv0932c	38094	YPDATTGTAVR	11	576.29	1150.57	2	80		11	4.98622	K	A
Rv0932c	38094	YLDGASNGAWGK	12	619.79	1237.58	2	75		11	3.51735	K	G
Rv0932c	38094	CGSPAWDLPTVFGPIAITYNIK	22	807.41	2419.24	3	49		11	5.0062	R	G
Rv0932c	38094	KELHSSGSTAQENAMEQFVYAYVR	24	687.08	2744.29	4	48		11	0.370197	K	S
Rv0932c	38094	LAAAVNAIS	9	829.48	828.48	1	32		11	3.14656	K	-
Rv0932c	38094	SDKSGTSDNFQK	12	657.3	1312.6	2	25		11	3.37538	R	Y
Rv1475c	27794	VVMQDFTGVPCIVDLATMR	19	1076.53	2151.06	2	97		11	1.34178	R	E
Rv1475c	27794	WGQGAFDDFK	10	585.76	1169.52	2	77		11	2.90751	R	V
Rv1475c	27794	SVNSFGAHDTLK	12	638.32	1274.63	2	71		11	2.62453	K	V
Rv1475c	27794	AEPSIEIQYTPAR	13	737.88	1473.75	2	50		11	2.19916	K	V
Rv1475c	27794	VVPPGTGIVHQVNIEYLASVVMTR	24	860.47	2578.4	3	49		11	0.128424	K	D
Rv1475c	27794	NVEIEYQR	8	525.76	1049.52	2	48		11	3.29984	R	N
Rv1475c	27794	VNPLAPADLVIDHSVIADLFGR	22	778.09	2331.27	3	42		11	4.20302	K	A
Rv1475c	27794	NEDGSNITKDHIEAIANWDPK	21	789.71	2366.13	3	41		11	0.0929525	R	A
Rv1475c	27794	SYQIYRLDAVPNTAK	15	580.31	1737.92	3	37		11	5.69129	K	L
Rv1475c	27794	EAIADLGGNPDKVNPLAPADLVIDHSVIADLFGR	34	878.96	3511.84	4	35		11	4.60911	R	A
Rv1475c	27794	LDAVPNTAK	9	464.76	927.51	2	28		11	7.09833	R	L
Rv2241	100350	QYRIDDVAAAPEQTTDPGPGA	21	1086.51	2171.02	2	100		11	1.32463	R	-
Rv2241	100350	LTAEQLDGFR	10	575.3	1148.59	2	84		11	5.73637	R	Q
Rv2241	100350	IIQELESFFR	10	641.35	1280.69	2	78		11	5.00969	K	G
Rv2241	100350	GPVIAVSDWMR	11	615.82	1229.63	2	70		11	5.39283	R	A
Rv2241	100350	ALVENMSDQDIWNLKR	16	644.66	1930.97	3	62		11	0.00413863	K	G
Rv2241	100350	TFGMDSWFPSLK	12	716.33	1430.66	2	60	1Met(ox)	11	2.28119	R	I
Rv2241	100350	TNKAQILASGVAMPAALR	18	604.68	1811.03	3	57		11	5.48268	R	A
Rv2241	100350	WNAAIMVHR	9	549.29	1096.57	2	56		11	5.98365	R	A
Rv2241	100350	SHPGGGDQVFIQGHASPGIYAR	22	563.53	2250.11	4	55		11	1.40114	K	A
Rv2241	100350	GFVLGATAGR	10	474.77	947.53	2	51		11	6.84246	R	T
Rv2241	100350	ALTLPGRDIYAPLKK	15	828.49	1654.98	2	41		11	7.94335	K	G
Rv2448c	97987	GASPGGDLAVSEDAVR	16	750.87	1499.73	2	112		11	4.20858	R	A
Rv2448c	97987	AEVDSAFDGYEFSR	14	796.85	1591.69	2	96		11	4.28526	R	A
Rv2448c	97987	LYDAGLIYR	9	542.3	1082.59	2	71		11	6.05416	R	A
Rv2448c	97987	HLVGTSLAHPFVDR	14	516.95	1547.83	3	67		11	6.32588	R	E
Rv2448c	97987	TQLAQGLTHTTAVLAAGLDTLLR	23	788.78	2363.33	3	64		11	0.0924439	K	L
Rv2448c	97987	YGSLDDSQPHIVVATTR	17	620.31	1857.94	3	62		11	5.40726	R	V
Rv2448c	97987	LANADFLAK	9	481.77	961.53	2	60		11	6.75046	K	A
Rv2448c	97987	VETMLGDTAIAVHPDDERYR	20	572.78	2287.11	4	58		11	1.38695	R	H
Rv2448c	97987	VTPAHDPNDFEIGVR	15	833.91	1665.82	2	42		11	1.88521	K	H
Rv2448c	97987	YALLNGAAPAPLPSPNELTDADRWILGR	28	997.86	2990.57	3	29		11	0.182915	R	L
Rv2448c	97987	VETMLGDTAIAVHPDDER	18	662.31	1983.94	3	25	1Met(ox)	11	5.03057	R	Y
Rv2668	18391	VPNSFILATNFSFTGVTPFADAYKPR	26	954.16	2859.48	3	154		11	0.127905	R	P
Rv2668	18391	DPVSVVVLLDEK	12	656.87	1311.74	2	108		11	3.32743	R	T
Rv2668	18391	VDTGTYVADVTVSSVVPVDPPPGFGYTR	28	965.82	2894.44	3	83		11	3.33407	R	S
Rv2668	18391	DPVSVVVLLDEKTGQHLAQWNL	22	821.11	2460.31	3	72		11	3.8418	R	-
Rv2668	18391	GGVYWDAYRDPVSVVVLLDEK	21	1190.61	2379.22	2	69		11	1.41274	R	T
Rv2668	18391	GGVYWDAYR	9	1086.5	1085.5	1	40		11	3.01418	R	D
Rv2668	18391	TGQHLAQWNL	10	584.3	1166.59	2	29		11	5.21612	K	-
Rv2668	18391	SFPDSSVTR	9	995.48	994.48	1	23		11	3.24825	K	A
Rv2668	18391	GDAPIGHIGDTLR	13	661.35	1320.69	2	77		11	4.84469	nterm
Rv2668	18391	APIGHIGDTLR	11	575.32	1148.64	2	78		11	3.26474	nterm
Rv2668	18391	IGHIGDTLR	9	491.28	980.55	2	52		11	6.22635	nterm
Rv2721c	72295	VFFSPATGANAVEGEILAK	19	961.01	1920.01	2	141		11	2.57386	K	Y
Rv2721c	72295	LGSSGGVLGAPVGDETYDGEVTAQK	25	1204.08	2406.16	2	132		11	2.31098	K	F
Rv2721c	72295	LGAPVGDQTVDGDVVSQK	18	892.96	1783.91	2	116		11	3.50212	K	F
Rv2721c	72295	FSGGEVSWNR	10	569.77	1137.53	2	73		11	5.05522	K	A
Rv2721c	72295	FTGGMISWNR	10	584.78	1167.56	2	73		11	3.66631	K	A
Rv2721c	72295	AAGGAAGPLGAK	12	470.76	939.51	2	48		11	4.09762	R	K
Rv2721c	72295	AGGDTSTLGVR	11	517.27	1032.53	2	47		11	3.83181	K	K
Rv2721c	72295	EFTTVPAVLAEQLK	14	773.43	1544.85	2	47		11	4.02625	K	G
Rv2721c	72295	KGGQYPIGGDGIAQDFVGGK	20	655.33	1962.99	3	43		11	5.45645	K	V
Rv2721c	72295	GAMVAAWDK	9	948.46	947.46	1	36		11	2.62164	R	L
Rv2721c	72295	GALNAAWDK	9	945.48	944.48	1	33		11	2.63318	R	L
Rv2799	23084	CHFDAGNYQMAVEPIIWR	18	1104.01	2206.02	2	113		11	1.69955	R	T
Rv2799	23084	TYAQTLPPDAIETTIAGHR	19	1028.03	2054.05	2	107		11	3.10125	R	A
Rv2799	23084	SPIVATTDPSPFDPCR	16	880.42	1758.84	2	98		11	3.7536	K	D
Rv2799	23084	KPTYHNSFWYSSCMVTFK	18	761.68	2282.04	3	85		11	4.30206	R	T
Rv2799	23084	LGLAYTPPEAEEGLR	15	808.42	1614.84	2	76		11	2.31791	R	C
Rv2799	23084	KPTYHNSFWYSSCMVTFK	18	767.01	2298.04	3	70	1Met(ox)	11	4.6223	R	T
Rv2799	23084	ANDLVPYYRF	10	629.32	1256.63	2	60		11	4.8751	R	-
Rv2799	23084	SPIVATTDPSPFDPCRDIPFDVIQR	25	948.47	2842.41	3	55		11	3.64957	K	L
Rv2799	23084	DIPFDVIQR	9	551.8	1101.59	2	50		11	5.49696	R	L
Rv2799	23084	ANDLVPYYR	9	555.78	1109.56	2	43		11	3.10161	R	F
Rv2799	23084	AAQYWVR	7	893.46	892.46	1	25		11	7.63765	R	K
Rv2911	29956	AATLGATSTHATTPSGLDGPGGSGASTAHDLVVIFR	36	1131.9	3392.7	3	152		11	6.81377	K	A
Rv2911	29956	QLLDGLLLVSGNDAANTLAHMLGGQDVTVAK	31	1045.56	3133.66	3	105		11	5.47306	R	M
Rv2911	29956	QLLDGLLLVSGNDAANTLAHMLGGQDVTVAK	31	1050.89	3149.65	3	103	1Met(ox)	11	2.28548	R	M
Rv2911	29956	DQNVAHPPASTIK	13	689.36	1376.72	2	99		11	4.41916	R	V
Rv2911	29956	AAMANPVFAQITAEPSAMFPSDNGEQLIVNQDELLQR	37	1344.66	4030.97	3	95	1Met(ox)	11	3.87808	R	Y
Rv2911	29956	VLLALVALDELDLNSTVVADVADTQAECNCVGVKPGR	37	982.01	3924.02	4	77		11	3.19466	K	S
Rv2911	29956	YPGAIGGKTGYTNAAR	16	798.91	1595.81	2	71		11	2.698	R	K
Rv2911	29956	RLVIAMMYGLVK	12	697.41	1392.81	2	69		11	4.34753	R	E
Rv2911	29956	EGGPTYWDQAATLFDWGFALNPQASVGSL	29	1033.49	3097.45	3	65		11	0.18736	K	-
Rv2911	29956	YPGAIGGK	8	762.41	761.41	1	42		11	9.30889	R	T
Rv2911	29956	DADVQPAGSVPIPDGPAQTWIVADLDSGQVLAGR	34	1708.36	3414.72	2	93		11	2.15759	nterm
Rv3722c	44460	DVGIAVTEAGASFPYR	16	826.92	1651.83	2	113		11	3.77294	K	K
Rv3722c	44460	GMWTVPVFGNPSGVTYSWETVR	22	1235.59	2469.18	2	82		11	5.53775	K	R
Rv3722c	44460	SIGPDKVNQLR	11	613.85	1225.69	2	74		11	5.04469	K	H
Rv3722c	44460	AGNPNRPYVFASTSK	15	804.91	1607.81	2	63		11	2.34657	K	I
Rv3722c	44460	FFGDADGVR	9	492.23	982.46	2	62		11	3.9135	R	L
Rv3722c	44460	LFWDNAYAVHTLTLDFPR	18	727.04	2178.1	3	62		11	4.27615	R	Q
Rv3722c	44460	QVDVLGLAAK	10	1013.6	1012.6	1	48		11	3.09859	R	A
Rv3722c	44460	IASWTEPK	8	466.25	930.49	2	43		11	6.60863	K	G
Rv3722c	44460	LALDLTR	7	801.48	800.48	1	33		11	8.60336	K	G
Rv3722c	44460	NAVDGLATCALLAATETLLNQGLASSAPNVR	31	1037.88	3110.62	3	32		11	6.24355	R	-
Rv3722/NT02MT4052	44460	HQQDYAALQGMK	12	695.33	1388.66	2	78		11	2.77279	R	L
Rv0062	40234	DCGSYASGGFATGTDYR	17	892.86	1783.72	2	140		10	2.60098	R	G
Rv0062	40234	YAVDTLTRDPAAAVYVDAGHSR	22	783.39	2347.18	3	81		10	4.84649	R	W
Rv0062	40234	YTGAAQAAGAMPVLTLYGIPHR	22	753.4	2257.19	3	74		10	3.89177	R	D
Rv0062	40234	DPAAAVYVDAGHSR	14	476.9	1427.69	3	64		10	0.181012	R	W
Rv0062	40234	WLSAEAMAAR	10	553.28	1104.55	2	63		10	5.48345	R	L
Rv0062	40234	ALGAPPTTATAGAHADAYLWIK	22	732.72	2195.15	3	62		10	0.503554	R	R
Rv0062	40234	FVSQYAIDLAHNAGQ	15	817.4	1632.8	2	62		10	2.9161	R	-
Rv0062	40234	GWIDAVASGLGSSPATIIVEPDALAMADCLSPDQR	35	1200.58	3598.74	3	42	1Met(ox)	10	3.77899	R	Q
Rv0062	40234	YAVDTLTR	8	938.5	937.49	1	33		10	2.77251	R	D
Rv0062	40234	NANPPNAELTSVANTPQSYWLDQAFPPATVGGTVAR	36	1252.28	3753.85	3	32		10	6.3602	R	Y
Rv0315	32280	QNVFLDGNSNLVLR	14	794.93	1587.85	2	116		10	4.24234	R	A
Rv0315	32280	VFPVLNLAVGGSGGGDPATGSYPQEMLVDWVR	32	1644.83	3287.65	2	112		10	3.85933	K	V
Rv0315	32280	FNCLAPGMWPAWWLSNDDPGR	21	1245.56	2489.12	2	98		10	1.65003	K	S
Rv0315	32280	NPVGFDRPQFFGQYR	15	914.45	1826.9	2	90		10	2.58151	K	D
Rv0315	32280	YFGGLVHGLWR	11	652.85	1303.69	2	88		10	4.76621	R	G
Rv0315	32280	GGIGTTWEAR	10	524.26	1046.52	2	81		10	2.71261	R	I
Rv0315	32280	IKFNCLAPGMWPAWWLSNDDPGR	23	1366.15	2730.29	2	74		10	1.3473	R	S
Rv0315	32280	TPIKNPVGFDRPQFFGQYR	19	1134.09	2266.17	2	51		10	1.98718	R	D
Rv0315	32280	PQFFGQYR	8	521.76	1041.51	2	40		10	6.41336	R	D
Rv0315	32280	EWPFNDPGYK	10	626.79	1251.57	2	36		10	5.0387	R	V
Rv0946c	59937	ALLPVITGAGSPPPQSDSSTDGLVR	25	1218.14	2434.28	2	104		10	1.69766	K	R
Rv0946c	59937	TVLPYSNDLSR	11	632.83	1263.66	2	70		10	2.82997	R	F
Rv0946c	59937	ETLALLIDLAR	11	614.37	1226.73	2	68		10	5.40434	R	T
Rv0946c	59937	TSAPIPDITATPAWDALR	18	969.5	1936.99	2	68	1N-ac	10	2.01146	.	R
Rv0946c	59937	HYADAGISAR	10	530.76	1059.52	2	62		10	3.28364	R	F
Rv0946c	59937	DAFADFLAGFHIIDR	15	854.43	1706.85	2	61		10	3.64019	R	H
Rv0946c	59937	TAEEIAADGTPAHVVAHK	18	606.31	1815.93	3	59		10	0.179698	K	V
Rv0946c	59937	QFFADDPGR	9	526.74	1051.48	2	56		10	3.30511	R	G
Rv0946c	59937	HFVAVSTNK	9	501.77	1001.54	2	27		10	3.44621	R	R
Rv0946c	59937	TSAPIPDITATPAWDALRR	19	1047.55	2093.1	2	25	1N-ac	10	1.8969	.	H
Rv1295	37583	VEGVFVEPASAASIAGLLK	19	929.52	1857.04	2	123		10	2.6962	R	A
Rv1295	37583	MAADFPTISLVNSVNPVR	18	966.01	1930.01	2	122		10	2.55517	K	I
Rv1295	37583	GYTEYHQLGLIDK	13	768.89	1535.77	2	94		10	3.47638	K	L
Rv1295	37583	DMPSVSPVPVDPVAVVEK	18	932.99	1863.98	2	93		10	2.68259	K	L
Rv1295	37583	TVPPTATHQPWPGVIAAYR	19	1052.55	2103.1	2	91	1N-ac	10	2.49508	.	D
Rv1295	37583	DRLPVGDDWTPVTLLEGGTPLIAATNLSK	29	1017.21	3048.63	3	73		10	0.905825	R	Q
Rv1295	37583	MLGTQAAGAAPLVLGEPVSHPETIATAIR	29	957.85	2870.54	3	63		10	0.21127	R	I
Rv1295	37583	AGITCAVLIPQGK	13	664.37	1326.74	2	62		10	3.35042	R	I
Rv1295	37583	LAQAVMHGAK	10	513.28	1024.56	2	62		10	3.74796	K	I
Rv1295	37583	FLAASDEEILAAYHLVAR	18	663.69	1988.05	3	56		10	4.1923	R	V
Rv3006	39070	ITGAVEEISISAEPK	15	772.41	1542.82	2	130		10	2.40392	R	V
Rv3006	39070	MSPDGNVWGATVNK	14	746.35	1490.69	2	118	1Met(ox)	10	3.61276	R	T
Rv3006	39070	TVIPVDPAGDGGLMDIVLSPTYSQDR	26	1358.68	2715.36	2	107		10	1.51728	K	L
Rv3006	39070	LAPSTGAVTGEPDVVR	16	784.92	1567.83	2	97		10	3.38416	R	K
Rv3006	39070	VADGDIPKDILTGIPK	16	826.47	1650.93	2	81		10	3.1618	R	G
Rv3006	39070	KDTHAHAWALR	11	653.34	1304.68	2	70		10	3.3896	R	M
Rv3006	39070	LMYAYISTPTDNR	13	772.87	1543.75	2	70		10	3.02472	R	V
Rv3006	39070	MSPDGNVWGATVNK	14	738.35	1474.7	2	61		10	2.56879	R	T
Rv3006	39070	LAPSTGAVTGEPDVVRK	17	566.31	1695.93	3	56		10	6.70058	R	D
Rv3006	39070	LDDVVFPLFPQGGGFPR	17	620.99	1859.97	3	38		10	6.20076	K	N
Rv3169	41848	PQMLGPLDEYPLHQLPQPIAWPGSSDR	27	1014.84	3041.52	3	75		10	4.19336	.	N
Rv3169	41848	DGDGNPVQGWGLFEHGALGR	20	694.66	2080.99	3	66		10	5.65196	R	H
Rv3169	41848	RADIQTAVHLSDAIDSDR	18	661.67	1982	3	63		10	4.20828	R	L
Rv3169	41848	TYDMTDPTIIAR	12	706.84	1411.67	2	62	1Met(ox)	10	3.211	R	A
Rv3169	41848	DAFVLIR	7	833.49	832.49	1	49		10	3.12642	K	R
Rv3169	41848	VEVVEPLRK	9	534.82	1067.64	2	46		10	3.91273	R	L
Rv3169	41848	SWGIRPVGEPEPAGR	15	804.42	1606.83	2	44		10	3.27694	R	P
Rv3169	41848	HDPSGFADWSTLAP	14	750.84	1499.68	2	31		10	3.08322	R	-
Rv3169	41848	LAVPTHVGGGYGGDSDWSHGMWK	23	604.28	2413.11	4	29		10	0.562841	K	G
Rv3169	41848	SYFNAHDR	8	505.23	1008.45	2	25		10	5.83456	R	T
Rv3267	51364	TTANVVNDTDINGLAAAVSK	20	987.51	1973.01	2	146		10	2.15871	K	V
Rv3267	51364	AGLVQAGASPTEAAAAGTEAGR	22	978.49	1954.98	2	140		10	1.90943	R	E
Rv3267	51364	SVVLSSGWDIMDFVR	15	855.93	1709.86	2	103		10	3.64882	R	Q
Rv3267	51364	VISGQTLSSPATLK	14	701.4	1400.8	2	84		10	2.71038	R	R
Rv3267	51364	LNGPQALSFVR	11	601.34	1200.67	2	79		10	5.14742	K	Q
Rv3267	51364	ADDLGAQQVAK	11	558.29	1114.57	2	78		10	5.02786	K	E
Rv3267	51364	QQAVMAALAHR	11	606.32	1210.63	2	56	1Met(ox)	10	5.10602	R	V
Rv3267	51364	DSYVAAPGLGK	11	539.28	1076.56	2	52		10	3.56136	R	T
Rv3267	51364	ELGGLPVVADASIAPGSVR	19	904.5	1806.99	2	52		10	3.45885	K	V
Rv3267	51364	QVQDWVVGLLHEQDQGK	17	660.34	1978.01	3	49		10	4.6971	R	T
Rv0518	24646	LNPVAVIGDSYTTGTDEGGLGSK	23	1126.06	2250.11	2	125		9	2.76261	R	S
Rv0518	24646	AVQPDDALVVFFGSR	15	810.92	1619.84	2	81		9	2.03043	R	N
Rv0518	24646	IRDVLGAQAR	10	549.82	1097.64	2	68		9	2.62284	R	A
Rv0518	24646	IAADVAAEGR	10	486.76	971.51	2	66		9	6.17183	R	A
Rv0518	24646	AGYGVPGDHGNVFEDLTAR	19	658.98	1973.94	3	64		9	0.215049	R	A
Rv0518	24646	IAPLISMELVG	11	571.83	1141.65	2	58		9	6.20732	K	-
Rv0518	24646	NDQGMDPEDPEMLAEK	16	909.88	1817.75	2	49		9	3.60648	R	V
Rv0518	24646	APSASLLVIAPPWPTADVPGPMLR	24	819.45	2455.35	3	37		9	0.0189319	R	I
Rv0518	24646	TWQMLAAR	8	496.75	991.5	2	29	1Met(ox)	9	2.81957	R	G
Rv0884c	40266	SQVVGTIDFVDDVDAGTVAK	20	1018.51	2035.02	2	131		9	1.82981	R	I
Rv0884c	40266	NFASDGGLWLAIMSPAALSR	20	1039.03	2076.05	2	94		9	1.79136	K	I
Rv0884c	40266	VRLEQLQTLTTTAAALFGTSHR	22	805.44	2413.32	3	93		9	5.01593	K	Q
Rv0884c	40266	LEQLQTLTTTAAALFGTSHR	20	720.39	2158.15	3	89		9	3.78042	R	Q
Rv0884c	40266	ANGIVDTEPYR	11	617.81	1233.61	2	76		9	4.58101	R	K
Rv0884c	40266	ADQLTPHLEIPTAIKPR	17	634.03	1899.08	3	63		9	4.43715	.	D
Rv0884c	40266	LYSWAQERPYTTPFVTDPGLR	21	833.09	2496.25	3	55		9	3.74582	R	S
Rv0884c	40266	SLHLTYGEFSAK	12	676.85	1351.69	2	55		9	4.09054	R	F
Rv0884c	40266	ANGIVDTEPYRK	12	681.85	1361.7	2	42		9	2.79151	R	L
Rv0928	38197	IFNGSITQWNNPAIQALNR	19	1079.06	2156.12	2	106		9	2.45914	K	D
Rv0928	38197	ASGSTAQANAMTR	13	633.3	1264.59	2	84		9	4.44346	K	F
Rv0928	38197	YPDSQVGTAVK	11	582.8	1163.59	2	77		9	5.30778	K	A
Rv0928	38197	SDESGTTDNFQR	12	678.79	1355.57	2	73		9	4.07588	R	Y
Rv0928	38197	SFQGGVGEGAR	11	532.76	1063.51	2	67		9	5.79644	K	G
Rv0928	38197	YLQAASNGAWGK	12	633.32	1264.63	2	65		9	4.8929	R	G
Rv0928	38197	ASGSTAQANAMTR	13	633.3	1264.59	2	49		9	4.89305	K	F
Rv0928	38197	AFLQSTIGAGQSGLGDNGYIPIPDEFK	27	932.47	2794.4	3	40		9	2.68439	K	S
Rv0928	38197	DFTLPGER	8	934.46	933.46	1	27		9	8.0364	R	I
Rv1323	40138	QAAVAAGIGWDVPALTINK	19	948.02	1894.04	2	125		9	1.97457	R	M
Rv1323	40138	ANTTAAALAGLKPAFR	16	786.95	1571.89	2	98		9	3.37275	R	G
Rv1323	40138	MCLSGIDAIALADQLIR	17	930.49	1858.97	2	98		9	3.36536	K	A
Rv1323	40138	AQELGLTWLAEIGAHGVVAGPDSTLQSQPANAINK	35	1186.28	3555.84	3	97		9	2.96065	K	A
Rv1323	40138	GDGTITAGSASQISDGAAAVVVMNQEK	27	859.75	2576.25	3	96		9	4.13018	R	A
Rv1323	40138	TGDPLQFTEDEGIR	14	789.38	1576.75	2	96		9	3.35917	R	A
Rv1323	40138	SEQDEYAAASHQK	13	732.32	1462.64	2	87		9	3.13513	R	A
Rv1323	40138	ANVPASLVEYVIMGQVLTAGAGQMPAR	27	915.15	2742.43	3	75		9	3.4199	K	Q
Rv1323	40138	DGVFADEVIPVNIPQR	16	884.96	1767.93	2	64		9	7.78	K	T
Rv1926c	16504	LGSELTMTDTVGQVVLGWK	19	1017.53	2033.06	2	147		9	2.09025	K	V
Rv1926c	16504	VLWQAAGPDTISGATIPQGEQSTGK	25	1256.64	2511.27	2	115		9	2.32024	R	I
Rv1926c	16504	SSTAVIPGYPVAGQVWEATATVNAIR	26	1329.7	2657.39	2	114		9	2.20143	K	G
Rv1926c	16504	SSTAVIPGYPVAGQVWEATATVNAIRGSVTPAVSQFNAR	39	1325.02	3972.07	3	97		9	2.82654	K	T
Rv1926c	16504	LGSELTMTDTVGQVVLGWK	19	1025.53	2049.05	2	72	1Met(ox)	9	1.40629	K	V
Rv1926c	16504	LGSELTMTDTVGQVVLGWKVSDLK	24	859.46	2575.38	3	53		9	0.192393	K	S
Rv1926c	16504	GSVTPAVSQFNAR	13	1333.69	1332.68	1	33		9	2.19532	R	T
Rv1926c	16504	IYFDVTGPSPTIVAMNNGMEDLLIWEP	27	1008.16	3021.46	3	25		9	2.85331	K	-
Rv1926c	16504	AYPITGK	7	749.42	748.42	1	38		9	3.71902	nterm
Rv1980c	25036	EAPYELNITSATYQSAIPPR	20	1111.06	2220.12	2	119		9	1.69374	R	G
Rv1980c	25036	VYQNAGGTHPTTTYK	15	819.4	1636.79	2	118		9	4.09202	K	A
Rv1980c	25036	KPITYDTLWQADTDPLPVVFPIVQGELSK	29	1090.92	3269.74	3	104		9	5.19464	R	Q
Rv1980c	25036	DKFLSAATSSTPR	13	690.86	1379.71	2	101		9	4.61603	R	E
Rv1980c	25036	GTDTGQACQIQMSDPAYNINISLPSYYPDQK	31	1159.2	3474.58	3	89		9	2.6611	K	S
Rv1980c	25036	SLENYIAQTR	10	597.81	1193.61	2	66		9	5.90292	K	D
Rv1980c	25036	AFDWDQAYR	9	586.26	1170.52	2	62		9	3.34314	K	K
Rv1980c	25036	SAIDSMLA	8	807.39	806.39	1	43		9	3.86153	R	-
Rv1980c	25036	VYQNAGGTHPTTTYKAFDWDQAYR	24	698.33	2789.3	4	33		9	4.93881	K	K
Rv2945c	24296	LFDDWSNLGSISELSTSR	18	1013.99	2025.97	2	137		9	3.15512	K	V
Rv2945c	24296	ASIDLGSGSIQLTQSK	16	802.93	1603.85	2	93		9	4.19219	R	W
Rv2945c	24296	PATVWIAQDGSHHLVR	16	596.32	1785.94	3	66		9	5.91966	R	A
Rv2945c	24296	VLDPAAGVTQLLSGVTNLQAQGTEVIDGISTTK	33	1099.59	3295.77	3	50		9	0.186124	R	I
Rv2945c	24296	VQGDNISVK	9	480.26	958.52	2	43		9	2.88956	R	L
Rv2945c	24296	TTGKVDSLLGITSADVDVR	19	649.68	1946.05	3	40		9	4.90928	R	A
Rv2945c	24296	SARPATVWIAQDGSHHLVR	19	526.03	2100.12	4	35		9	2.70611	K	A
Rv2945c	24296	GVCTYNDEQGVPFR	14	821.37	1640.73	2	33		9	2.01457	K	V
Rv2945c	24296	WNEPVNVD	8	972.44	971.44	1	33		9	3.31446	K	-
Rv3759c	33451	YSLDIAPGNFVTINDGGGAVTVR	23	1168.59	2335.18	2	141		9	6.68872	K	A
Rv3759c	33451	LTTAGLAELNAAVSGNSGVDPDQAAR	26	833.42	2497.26	3	86		9	0.657611	K	K
Rv3759c	33451	SIVVGSGDFPESQVIAEIYAQVLQANGFDVGR	32	1122.57	3364.7	3	84		9	0.946208	K	R
Rv3759c	33451	RLPGDLSILTPSPASDTDTVTVTAATAAR	29	966.51	2896.52	3	82		9	0.811917	K	W
Rv3759c	33451	KKSDHLKDVLDAVSAK	16	585.33	1752.99	3	52		9	0.182332	R	L
Rv3759c	33451	FAAPSAFQTR	10	1095.56	1094.55	1	41		9	2.11968	K	P
Rv3759c	33451	FAAPSAFQTRPSGLPGLR	18	625.01	1872.02	3	36		9	5.05814	K	H
Rv3759c	33451	ETYILALK	8	950.56	949.55	1	27		9	2.71473	R	D
Rv3759c	33451	DPLGSATGSVK	11	1031.54	1030.54	1	63		9	2.29238	nterm
Rv3874	10787	TQIDQVESTAGSLQGQWR	18	1002.49	2002.97	2	146		9	1.86092	K	G
Rv3874	10787	TDAATLAQEAGNFER	15	797.38	1592.75	2	115		9	3.94267	K	I
Rv3874	10787	GAAGTAAQAAVVR	13	571.82	1141.63	2	108		9	5.32018	R	F
Rv3874	10787	ADEEQQQALSSQMGF	15	842.86	1683.72	2	103	1Met(ox)	9	3.5529	R	-
Rv3874	10787	ADEEQQQALSSQMGF	15	834.86	1667.72	2	91		9	2.87668	R	-
Rv3874	10787	QELDEISTNIR	11	659.33	1316.67	2	79		9	9.78827	K	Q
Rv3874	10787	QKQELDEISTNIR	13	787.41	1572.82	2	79		9	2.9879	K	Q
Rv3874	10787	QAGVQYSR	8	454.73	907.46	2	61		9	4.42098	R	A
Rv3874	10787	AEMKTDAATLAQEAGNFER	19	690.32	2067.97	3	57	1Met(ox)	9	4.63972	.	I
Rv0125	34905	GAGGLPSAAIGGGVAVGEPVVAMGNSGGQGGTPR	34	1453.24	2904.47	2	142		8	4.60293	R	A
Rv0125	34905	TQDVAVLQLR	10	571.83	1141.65	2	97		8	3.4392	R	G
Rv0125	34905	GAGGLPSAAIGGGVAVGEPVVAMGNSGGQGGTPR	34	974.49	2920.46	3	93	1Met(ox)	8	0.115697	R	A
Rv0125	34905	TGNVTLAEGPPA	12	563.79	1125.58	2	73		8	3.08276	R	-
Rv0125	34905	FADFPALPLDPSAMVAQVGPQVVNINTK	28	1470.27	2938.53	2	72		8	2.27717	R	L
Rv0125	34905	SGGGSPTVHIGPTAFLGLGVVDNNGNGAR	29	907.79	2720.37	3	70		8	4.4254	R	V
Rv0125	34905	VVGSAPAASLGISTGDVITAVDGAPINSATAMADALNGHHPGDVISVTWQTK	52	1008.91	5039.55	5	39		8	2.84049	R	S
Rv0125	34905	LGYNNAVGAGTGIVIDPNGVVLTNNHVIAGATDINAFSVGSGQTYGVDVVGYDR	54	1797.91	5390.73	3	34		8	4.30669	K	T
Rv0291	46384	LVALSGTSYAAGYVSGVAALVR	22	1063.09	2124.17	2	152		8	3.34235	K	S
Rv0291	46384	MVDQAALGAAIR	12	608.33	1214.65	2	113		8	4.66864	R	Y
Rv0291	46384	MVDQAALGAAIR	12	616.33	1230.65	2	107	1Met(ox)	8	5.02482	R	Y
Rv0291	46384	FSMPGPWVGIAAPGENIASVSNSGDGALANGLPDAHQK	38	1244.94	3731.82	3	95		8	0.135948	K	L
Rv0291	46384	TSGGDPQLAQATLDVAVLAGAIVHAADLGAK	31	977.52	2929.56	3	71		8	3.70559	R	V
Rv0291	46384	SRYPGLNATEVVR	13	731.39	1460.78	2	65		8	2.59436	R	R
Rv0291	46384	VINVSTITCLPADR	14	779.92	1557.83	2	53		8	3.99366	K	M
Rv0291	46384	IGPPVVDAAAQPPSGDPGPVAPMEQR	26	1277.14	2552.28	2	102		8	1.2997	nterm
Rv0237	39666	SFGSDPATVTAYAGAYAQGLR	21	1052.01	2102.02	2	144		8	2.49583	R	D
Rv0237	39666	AGELPMSAVDR	11	573.28	1144.56	2	93		8	3.71922	R	S
Rv0237	39666	GSGDSHNGGVTTPPLDDLVGDDLVPYR	27	918.44	2752.31	3	60		8	2.74124	R	T
Rv0237	39666	TLVTQAPVGVMVGHLQVPGLTGSEPASLSK	30	991.88	2972.62	3	60		8	5.82555	R	A
Rv0237	39666	FGVSEAVLR	9	977.54	976.54	1	45		8	2.5128	R	T
Rv0237	39666	DAGVLPVLK	9	911.55	910.55	1	40		8	8.2126	R	H
Rv0237	39666	EVPAVLDR	8	898.5	897.5	1	32		8	2.82511	K	L
Rv0237	39666	SLIGGTGPSAR	11	1015.55	1014.55	1	26		8	7.47667	R	E
Rv0287	9772	HTIGQAEQAAMSAQAFHQGESSAAFQAAHAR	31	1070.5	3208.5	3	133		8	2.77472	R	F
Rv0287	9772	SLLDAHIPQLVASQSAFAAK	20	1034.06	2066.12	2	100		8	6.20897	.	A
Rv0287	9772	VNTLLDVAQANLGEAAGTYVAADAAAASTYTGF	33	1072.86	3215.58	3	96		8	0.348106	K	-
Rv0287	9772	HTIGQAEQAAMSAQAFHQGESSAAFQAAHAR	31	807.13	3224.49	4	89	1Met(ox)	8	3.51393	R	F
Rv0287	9772	SLLDAHIPQLVASQSAFAAKAGLMR	25	865.81	2594.41	3	89		8	3.54116	.	H
Rv0287	9772	HTIGQAEQAAMSAQAFHQGESSAAFQAAHARFVAAAAK	38	774.38	3866.89	5	80		8	1.5801	R	V
Rv0287	9772	AGLMRHTIGQAEQAAMSAQAFHQGESSAAFQAAHAR	36	748.36	3736.79	5	69		8	1.74342	K	F
Rv0287	9772	FVAAAAK	7	677.4	676.4	1	26		8	5.18188	R	V
Rv0838	27671	YATANNFTGTQLYPPGAR	18	971.48	1940.95	2	103		8	3.32772	R	C
Rv0838	27671	SVDVTFASAQR	11	590.8	1179.6	2	91		8	2.49516	R	Q
Rv0838	27671	GVVPDAAIDLR	11	563.32	1124.63	2	85		8	6.31314	R	Y
Rv0838	27671	MFDVVPNPAWVAR	13	751.38	1500.77	2	73		8	2.12923	R	P
Rv0838	27671	ATAFATQGVSAEAQANR	17	846.92	1691.83	2	68		8	3.93335	R	A
Rv0838	27671	MFDVVPNPAWVARPGK	16	600.65	1798.93	3	49	1Met(ox)	8	5.87124	R	Y
Rv0838	27671	AAMQAGGLTVYSGEWWHFDGPGAGVDRPILEVPVD	35	1233.26	3696.78	3	43		8	2.95617	R	-
Rv0838	27671	AAGLVDVR	8	800.46	799.46	1	35		8	8.30093	R	G
Rv0983	46424	VQGVSGLTPISLGSSSDLR	19	937	1872	2	115		8	7.62569	R	V
Rv0983	46424	SKAPGATVALTFQDPSGGSR	20	649.67	1946	3	69		8	0.833549	R	T
Rv0983	46424	ASHASLGVQVTNDKDTLGAK	20	671.35	2011.05	3	64		8	0.840012	K	I
Rv0983	46424	RIADELISTGK	11	601.84	1201.67	2	58		8	3.00007	K	A
Rv0983	46424	IVEVVAGGAAANAGVPK	17	761.93	1521.86	2	56		8	3.05335	K	G
Rv0983	46424	TAPFTVVGADPTSDIAVVR	19	958.51	1915.01	2	46		8	1.86588	R	V
Rv0983	46424	TVQVTLGK	8	845.51	844.51	1	30		8	3.06721	R	A
Rv0983	46424	VDDRPINSADALVAAVR	17	891.48	1780.95	2	15		8	3.25609	K	S
Rv0999	26150	FGDYQVIVIANPLVIPGRPVAR	22	798.8	2393.38	3	90		8	8.11471	R	V
Rv0999	26150	VLQAVVGGSAR	11	528.81	1055.62	2	89		8	3.75674	R	T
Rv0999	26150	SGFGPEYTVTDVTPR	15	813.39	1624.78	2	88		8	2.28077	K	A
Rv0999	26150	TGELYDYSAR	10	587.77	1173.54	2	84		8	2.50399	R	F
Rv0999	26150	FVVIAVETSQPLPAPSPGK	19	969.04	1936.07	2	78		8	1.82703	R	D
Rv0999	26150	AIDPGFFSAR	10	540.78	1079.55	2	61		8	6.60956	R	K
Rv0999	26150	DLLVQAVAAVRG	12	606.36	1210.71	2	50		8	5.80845	R	-
Rv0999	26150	GGIEVVDVPHIDGTQTLGVHR	21	550.54	2198.16	4	43		8	2.62044	R	V
Rv1328	95595	SASDLGVPLIAVGLYYR	17	897.49	1792.98	2	86		8	2.13484	K	S
Rv1328	95595	IKQEILAGIGGVR	13	677.41	1352.82	2	85		8	2.44258	R	A
Rv1328	95595	LLTDANGDPVLVEVALGDNAVLR	23	1182.64	2363.28	2	82		8	1.73438	R	A
Rv1328	95595	QSLTADGWQHETYPSLDPQGLPLR	24	903.78	2708.33	3	59		8	0.147391	R	L
Rv1328	95595	VPLLLLDSDIPENEHDLR	18	696.7	2087.1	3	54		8	4.75601	R	N
Rv1328	95595	LAGLRPNDVTVQGVLGR	17	883.01	1764.01	2	51		8	3.91782	R	V
Rv1328	95595	DYVEHYYAPAAQSFR	15	606.28	1815.84	3	44		8	0.0376143	R	R
Rv1328	95595	ELAGSDSLREPVVWQR	16	614.65	1840.96	3	41		8	5.46196	R	L
Rv1437	42600	AEGLTGGDILLLENIR	16	842.47	1682.93	2	102		8	3.70535	R	F
Rv1437	42600	DGPDPTLSLAPVAVALGEQLGR	22	1088.58	2175.16	2	100		8	1.7045	K	H
Rv1437	42600	GAFSVVGGGDSAAAVR	16	710.86	1419.72	2	90		8	2.67272	K	A
Rv1437	42600	AMNIPEGAFSHISTGGGASLEYLEGK	26	879.43	2635.28	3	82		8	3.55429	R	T
Rv1437	42600	QASVYDIATLLPHYAGTLVADEMR	24	878.78	2633.32	3	76		8	0.240669	K	V
Rv1437	42600	SVANLKDLLAEGVSGR	16	543.64	1627.9	3	54		8	5.68252	.	G
Rv1437	42600	GVAEAIVAATGK	12	543.81	1085.62	2	51		8	3.53068	R	G
Rv1437	42600	VVVAAHLGRPK	11	573.86	1145.71	2	40		8	5.38882	K	D
Rv1815	23001	QDNHVCTLGYVDPALK	16	915.45	1828.89	2	88		8	3.57973	R	I
Rv1815	23001	DNTPSGSTVATHELIADYEAIVLADDVTASNILPSGR	37	1271.63	3811.89	3	77		8	3.55474	R	A
Rv1815	23001	STSEQVHADLGVTPLA	16	812.91	1623.82	2	64		8	2.30772	R	-
Rv1815	23001	DYKVIGHLR	9	550.81	1099.62	2	60		8	2.61954	R	A
Rv1815	23001	GDSGGPVYLAPDGGPAQIVGIFNSVWGGFPAAVSWR	36	1201.27	3600.79	3	58		8	2.5403	K	S
Rv1815	23001	PGVVLHPGQAVCHFGVSTGETCGTVESVNNGWFTMSHGVLSEK	43	914.63	4568.15	5	32		8	2.98361	R	G
Rv1815	23001	IAFTAGHCR	9	516.76	1031.51	2	28		8	5.41987	K	G
Rv1815	23001	DPVLVFPGMEIR	12	686.87	1371.73	2	76		8	4.69649	nterm
Rv2068c	32776	YSDGTAANLLLADLGGPGGGTAAFTGYLR	29	933.8	2798.41	3	84		8	4.4679	R	S
Rv2068c	32776	LGVYVPATGTTAAIEYR	17	891.47	1780.94	2	70		8	7.53279	R	A
Rv2068c	32776	APLVAAVLHQNPLTHLDK	18	646.37	1936.1	3	58		8	0.801646	K	L
Rv2068c	32776	ANDIAVVWSPTGVPYVVAVMSDR	23	816.09	2445.25	3	52		8	3.45577	R	A
Rv2068c	32776	ALLTDWMAR	9	538.78	1075.56	2	49		8	3.67863	R	N
Rv2068c	32776	EALLAEAATCVAGVLA	16	779.91	1557.82	2	49		8	2.42558	R	-
Rv2068c	32776	AGFPADWK	8	891.44	890.43	1	34		8	3.01296	R	V
Rv2068c	32776	LITYTSDDIR	10	598.81	1195.62	2	26		8	3.66609	K	S
Rv2253	18048	CASDVCIATVVDAPPPK	17	900.44	1798.87	2	125		8	3.54323	R	N
Rv2253	18048	EISWQWDCLLPDGTIEYAPAK	21	1246.59	2491.18	2	80		8	1.32872	R	S
Rv2253	18048	NEFIPRPIEYTWNGTQWVR	19	1203.6	2405.2	2	74		8	1.39254	K	E
Rv2253	18048	GNVDMPVSAKPIVG	14	700.37	1398.73	2	60	1Met(ox)	8	4.42622	K	-
Rv2253	18048	TGTSMAANRPEYPHK	15	830.4	1658.79	2	44		8	3.80388	K	A
Rv2253	18048	GNVDMPVSAK	10	1017.5	1016.5	1	42		8	6.64993	K	P
Rv2253	18048	EPSWNGQYLVTLSANAK	17	939.47	1876.94	2	71		8	1.66356	nterm
Rv2253	18048	AAEPSWNGQYLVTLSANAK	19	1010.51	2019.01	2	128		8	1.48586	nterm
Rv2427c	43832	TALVGLELPADAVQLLSAADR	21	1062.09	2122.17	2	161		8	2.96224	R	A
Rv2427c	43832	EADTPAAMLDR	11	603.28	1204.55	2	84	1Met(ox)	8	5.13121	R	L
Rv2427c	43832	WIAWGAGHTRPA	12	661.84	1321.67	2	70		8	2.87952	K	-
Rv2427c	43832	GPMGLPELTSTK	12	615.82	1229.64	2	57		8	3.10367	R	W
Rv2427c	43832	RLASLPTTVK	10	543.34	1084.67	2	46		8	5.6856	R	D
Rv2427c	43832	QVAGLRDPVGEVLR	14	754.93	1507.86	2	35		8	2.50976	R	G
Rv2427c	43832	GLVDVVIPR	9	967.59	966.59	1	32		8	7.10508	R	G
Rv2427c	43832	SNEALVAVLR	10	1071.62	1070.61	1	31		8	2.9369	K	T
Rv3484	54435	YDNIDGQDVNIIDPTAIR	18	1016.5	2031	2	107		8	1.94036	R	A
Rv3484	54435	LNAAQALAFVR	11	587.34	1172.68	2	105		8	3.01265	R	Q
Rv3484	54435	MGDLAGGNVEFR	12	633.3	1264.6	2	83		8	3.01469	R	T
Rv3484	54435	HGLDNGDLDR	10	556.26	1110.52	2	73		8	3.15467	R	T
Rv3484	54435	ELQDSGTFTNLDRLDNLMAVAR	22	827.08	2478.23	3	64		8	0.258716	R	K
Rv3484	54435	QQAFLSSVMR	10	583.8	1165.6	2	58		8	3.02806	R	E
Rv3484	54435	QYVAEQLANQGVSDRK	16	602.64	1804.92	3	50		8	5.71834	K	E
Rv3484	54435	ALGGITISQALTPEDPR	17	869.97	1737.94	2	92		8	2.16731	nterm
Rv3584	18889	LVGITSDIGSVTVAGDAR	18	865.97	1729.93	2	129		8	3.66623	R	L
Rv3584	18889	AGQGSVMVPISAGLATPHE	19	911.46	1820.92	2	126		8	1.98591	K	-
Rv3584	18889	ATVNLTKPIANGLTYNFTFK	20	1107.1	2212.2	2	109		8	1.55388	K	F
Rv3584	18889	IQAVQTSDFIQPGK	14	766.41	1530.81	2	108		8	4.08372	R	A
Rv3584	18889	AVDLVLVAVNQSPDVSDR	18	949	1896	2	94		8	7.16343	K	L
Rv3584	18889	ATVNLTKPIANGLTYNFTFKFEK	23	873.14	2616.41	3	87		8	0.182212	K	A
Rv3584	18889	LPASGMLFVGTPDGQIVAPGPLPSNQAAK	29	709.13	2832.5	4	39		8	4.37711	R	A
Rv3584	18889	LTINNVLLR	9	1055.66	1054.65	1	24		8	3.08896	R	D
Rv3835	47470	TFPGMEYGQNAAPPSPAR	18	945.94	1889.88	2	105		8	1.97917	R	I
Rv3835	47470	GALLINGQPPVPPPDIPEER	20	1055.07	2108.14	2	89		8	1.76235	K	L
Rv3835	47470	VVACSIGATLGNGGWATLVNSAK	23	749.39	2245.17	3	85		8	0.860176	R	G
Rv3835	47470	TTTLTLIYPTLTLPSWSAGSR	21	1140.12	2278.23	2	78		8	2.00667	R	V
Rv3835	47470	MTDAYLAPLK	10	561.8	1121.59	2	75		8	5.78776	R	L
Rv3835	47470	FPDALPSEPEQDGFIK	16	895.44	1788.87	2	69		8	2.83831	R	D
Rv3835	47470	FTISMLWPGDR	11	661.83	1321.66	2	63		8	2.87957	K	A
Rv3835	47470	MTDAYLAPLK	10	569.79	1137.58	2	59	1Met(ox)	8	3.7357	R	L
Rv0189c	59770	TAGFDSDVFEGTAR	14	736.84	1471.67	2	84		7	4.29788	K	V
Rv0189c	59770	VLDVLADPAEFASR	14	751.9	1501.79	2	81		7	4.20215	R	Q
Rv0189c	59770	ALANPIHPSGGITILHGSLAPEGAVVK	27	873.83	2618.47	3	76		7	7.36778	R	T
Rv0189c	59770	DVTIIDAFEAVGACSR	16	862.42	1722.84	2	47		7	3.60202	R	G
Rv0189c	59770	LDLAAVFLYAGSILPGR	17	888.5	1775	2	29		7	7.78545	R	A
Rv0198c	73950	GVSLVENLMGDAVGK	15	744.89	1487.77	2	103		7	2.47527	R	L
Rv0198c	73950	ISISELDWMTPQTR	14	838.92	1675.83	2	47		7	3.71637	R	Q
Rv0248c	71092	FIVFEAPAVVLATGGIGK	18	895.01	1788.02	2	133		7	7.73221	R	S
Rv0248c	71092	LGGNSLSDLLVFGR	14	724.4	1446.79	2	99		7	4.37997	R	R
Rv0248c	71092	AGLGAADYVR	10	496.76	991.52	2	77		7	3.47624	R	A
Rv0248c	71092	PAVSAEAIDAAAQQALSPFEGPK	23	756.72	2267.16	3	72		7	0.238545	R	D
Rv0248c	71092	VVSLQQEDHAELGDYEAR	18	686.99	2057.97	3	51		7	9.93278	K	I
Rv0248c	71092	ALTLLAELWSR	11	636.87	1271.73	2	49		7	5.23164	R	Y
Rv0248c	71092	VTSNSWEYTGDGHALALR	18	659.65	1975.95	3	49		7	5.26452	K	A
Rv0309	22856	SQCPFSTADSENLQIPQYK	19	1107.01	2212.02	2	112		7	1.69707	K	H
Rv0309	22856	TGITTHIGSAGMAPEAK	17	821.42	1640.83	2	105		7	4.08001	K	S
Rv0309	22856	HSVVMGVNK	9	970.51	969.51	1	57		7	6.98269	K	A
Rv0309	22856	WLRPGAVIAIAK	12	647.9	1293.8	2	56		7	2.98107	R	-
Rv0309	22856	TAAGWQPLK	9	971.53	970.53	1	25		7	3.32751	R	T
Rv0309	22856	VVNPWFANSVGNATQVVSVVGTGGSTAK	28	1373.71	2745.42	2	141		7	1.4804	nterm
Rv0309	22856	SVGNATQVVSVVGTGGSTAK	20	909.98	1817.96	2	128		7	1.84493	nterm
Rv0411c	35669	LVNFSTVYLDANQR	14	820.42	1638.84	2	114		7	9.01102	K	I
Rv0411c	35669	IREIAPPPVIVSVVNWADCLVALQQR	26	736.66	2942.64	4	88		7	2.77593	R	E
Rv0411c	35669	DIFGVPSHVEYR	12	709.86	1417.71	2	86		7	4.23996	R	I
Rv0411c	35669	WLTVLGPAPAPPTPR	15	786.95	1571.89	2	81		7	3.37275	K	Y
Rv0411c	35669	IRNDGTWNTLYR	12	754.88	1507.76	2	72		7	2.75179	R	K
Rv0411c	35669	EIAPPPVIVSVVNWADCLVALQQR	24	892.15	2673.45	3	34		7	0.731385	R	E
Rv0411c	35669	SQVDIVVK	8	887.52	886.52	1	34		7	2.8729	K	T
Rv0632c	24454	ILTSGEVQPAIDMLR	15	821.95	1641.89	2	109		7	4.07687	K	G
Rv0632c	24454	VAAHAYNIQANEVAIGMTIPYAALEIMK	28	1006.85	3017.55	3	89	1Met(ox)	7	3.44485	R	L
Rv0632c	24454	EFAGLNQHAHAATK	14	747.88	1493.75	2	84		7	4.55906	R	L
Rv0632c	24454	DSIAVISMDDGK	12	625.8	1249.59	2	82		7	2.39937	K	V
Rv0632c	24454	AGIDGIAAEFGL	12	567.3	1132.59	2	79		7	6.26325	R	-
Rv0632c	24454	SAYQQATGLAK	11	569.3	1136.59	2	59		7	6.23845	R	T
Rv0632c	24454	KDSIAVISMDDGK	13	689.85	1377.69	2	38		7	5.00928	R	V
Rv0787	34527	ACQLGAPLQSPSVTDDEPTR	20	1071.51	2141.01	2	131		7	1.72731	R	M
Rv0787	34527	GGQIAASVFGTAVAALR	17	794.94	1587.88	2	120		7	2.34439	R	A
Rv0787	34527	WPAMAGAAVAVTR	13	650.85	1299.69	2	100		7	5.35703	R	A
Rv0787	34527	FGFEQVCATPAFPHDSR	17	655.97	1964.9	3	88		7	5.30902	R	D
Rv0787	34527	VTVVHPDGQWQLQAQVLHWR	20	799.76	2396.26	3	71		7	4.21194	R	G
Rv0787	34527	DWAVAGR	7	774.39	773.39	1	38		7	4.37587	R	V
Rv0787	34527	FGFEQVCATPAFPHDSRDWAVAGR	24	681.07	2720.28	4	28		7	2.26819	R	V
Rv0831c	30171	YGPGMGQALDPNYHLR	16	894.93	1787.85	2	95		7	2.99425	R	R
Rv0831c	30171	AQVSSIVGLER	11	579.83	1157.65	2	73		7	5.59166	R	I
Rv0831c	30171	NQAIVVETTAYR	12	682.86	1363.72	2	73		7	2.80481	K	S
Rv0831c	30171	DALVSTFQDLYGPAQVVFQEMITSR	25	1408.2	2814.4	2	66		7	2.29923	R	L
Rv0831c	30171	HPTTDSLTESANR	13	714.84	1427.67	2	61		7	4.19799	R	E
Rv0831c	30171	LKDELLRQ	8	507.8	1013.6	2	53		7	3.22701	R	-
Rv0831c	30171	FTPGGLVLTEWQGAAVYR	18	655.68	1964.03	3	46		7	0.353695	R	E
Rv0957	55277	TGLVDLAQGLSAAGVEIISTGSTAK	25	1180.14	2358.28	2	143		7	2.50336	K	T
Rv0957	55277	AGVTLYLTGAR	11	561.32	1120.63	2	111		7	5.79313	K	H
Rv0957	55277	DMSYNNFTDADAAWR	15	888.87	1775.73	2	95		7	3.48055	K	A
Rv0957	55277	AGGFTLAER	9	461.24	920.48	2	87		7	4.18477	R	K
Rv0957	55277	NHPSAAVVTDPLGYHGVLAALR	22	753.41	2257.21	3	75		7	4.19276	K	A
Rv0957	55277	TIADTGIPVTPVEQLTGFPEVLDGR	25	1313.19	2624.38	2	65		7	1.60912	K	V
Rv0957	55277	VHAGLLADLRK	11	596.86	1191.72	2	34		7	2.97211	R	S
Rv1007c	58113	VAQAAAAAGVPTAALAR	17	754.93	1507.86	2	114		7	2.44864	K	R
Rv1007c	58113	SVGNIVDPVALAEALGVDQVR	21	1061.58	2121.15	2	106		7	2.83634	K	Y
Rv1007c	58113	LTVETGTPVTWTEEQTYFFR	20	1203.09	2404.17	2	96		7	2.44649	R	L
Rv1007c	58113	IAALLIQPVMPESAGK	16	819.47	1636.93	2	92		7	3.81599	R	I
Rv1007c	58113	RNEVISFVSGGLDDLSISR	19	688.7	2063.08	3	68		7	9.47921	R	T
Rv1007c	58113	VPNPGEFADADAALLATADGLLER	24	809.41	2425.23	3	67		7	0.253981	R	V
Rv1007c	58113	NLDGRVPNPGEFADADAALLATADGLLER	29	994.5	2980.5	3	56		7	3.65038	K	V
Rv1093	45058	AVLQAQGSVLTNK	13	664.88	1327.76	2	78		7	2.86581	R	Y
Rv1093	45058	DSPLDGQAAEDLLHEVGITVNR	22	1175.09	2348.17	2	77		7	2.68822	R	N
Rv1093	45058	VIIAGWSAYPR	11	616.84	1231.67	2	58		7	3.09834	K	V
Rv1093	45058	AFPLYDGLEEWSLVGR	16	617.98	1850.94	3	53		7	0.391053	R	-
Rv1093	45058	IAATPEFADR	10	545.78	1089.56	2	51		7	3.5175	K	Q
Rv1093	45058	SIADEVGAK	9	889.46	888.46	1	33		7	7.74001	R	L
Rv1093	45058	NAVPNDPRPPMVTSGLR	17	910.97	1819.94	2	26		7	7.55433	R	I
Rv1782	53827	DALGLTLTPSLAPWVALR	18	947.54	1893.08	2	107		7	2.65724	R	L
Rv1782	53827	AVLLPLGLTPEQVSQAR	17	896.52	1791.03	2	100		7	2.74976	R	P
Rv1782	53827	QILSGSDAVVLR	12	629.36	1256.72	2	91		7	3.47952	R	Y
Rv1782	53827	VVSGPTIPVAATEMNK	16	807.43	1612.86	2	69		7	2.33888	R	V
Rv1782	53827	VVSGPTIPVAATEMNK	16	815.43	1628.85	2	57	1Met(ox)	7	3.21867	R	V
Rv1782	53827	LDLSAYPDNPLEVVDIR	17	965	1928	2	34		7	1.93777	R	E
Rv1782	53827	YGGDAWVIR	9	1036.52	1035.52	1	31		7	2.31082	R	E
Rv2140c	18622	ELPGGALTLVNDAGMR	16	807.42	1612.83	2	141		7	3.89927	R	R
Rv2140c	18622	LPSFSLTSTSITDGQPLATPQVSGIMGAGGADASPQLR	38	1243.63	3727.89	3	98		7	0.00827418	K	W
Rv2140c	18622	VEKLDLPEDASPAYLGFNLFQHAIAR	26	972.17	2913.52	3	91		7	3.54936	K	A
Rv2140c	18622	TTSPDPYAALPK	12	630.83	1259.65	2	65		7	4.8645	.	L
Rv2140c	18622	LDLPEDASPAYLGFNLFQHAIAR	23	1279.65	2557.3	2	50		7	5.19293	K	A
Rv2140c	18622	WSGFPSETR	9	533.75	1065.5	2	48		7	3.71767	R	S
Rv2140c	18622	YVGAAPPPGHGVHR	14	707.87	1413.74	2	24		7	2.68942	R	Y
Rv2346c	10005	TINYQFGDVDAHGAMIR	17	954.46	1906.91	2	140		7	3.50113	.	A
Rv2346c	10005	VQAAGNNMAQTDSAVGSSWA	20	990.94	1979.87	2	121	1Met(ox)	7	2.90017	K	-
Rv2346c	10005	DVLAAGDFWGGAGSVACQEFITQLGR	26	1363.15	2724.3	2	120		7	3.95739	R	N
Rv2346c	10005	AQAGLLEAEHQAIVR	15	803.44	1604.87	2	112		7	3.57462	R	D
Rv2346c	10005	VQAAGNNMAQTDSAVGSSWA	20	982.94	1963.88	2	112		7	2.40264	K	-
Rv2346c	10005	NFQVIYEQANAHGQK	15	873.93	1745.85	2	107		7	2.15193	R	V
Rv2346c	10005	TINYQFGDVDAHGAMIR	17	975.46	1948.92	2	96	1N-ac	7	1.82017	.	A
Rv2672	54666	SNQTPSDAGPLVFTTGSDLPSSTQLPVWLAHAGIDVLR	38	1316.68	3947.03	3	116		7	2.19422	R	S
Rv2672	54666	SGDGPGGASVAAVANAVATALGFPDSGR	28	1236.61	2471.21	2	88		7	2.36722	R	V
Rv2672	54666	LYPQFGAVAALNLVK	15	802.46	1602.92	2	82		7	2.33161	K	C
Rv2672	54666	SGDMNLLSALINR	13	468.58	1402.74	3	68		7	0.0926044	R	A
Rv2672	54666	VYSNAGIPAAPGVK	14	672.37	1342.73	2	63		7	4.75625	R	L
Rv2672	54666	GAVSALLSAAR	11	1015.59	1014.59	1	29		7	2.98646	K	S
Rv2672	54666	KLWDVPALAFVGIGNGTQVALAYAASRPDNVAR	33	860.97	3439.86	4	26		7	3.60889	R	L
Rv2882c	20815	NSDLGVNPTNDGALIR	16	828.42	1654.84	2	94		7	2.00409	R	V
Rv2882c	20815	VAVPQLTEER	10	571.31	1140.62	2	39		7	2.5536	R	R
Rv2889c	28851	NAEFQTLADQVVAAAAAAK	19	944.99	1887.98	2	131		7	2.55548	K	P
Rv2889c	28851	ALLDVAGVTVTR	12	607.86	1213.71	2	85		7	5.25131	K	F
Rv2889c	28851	TVEQAIAELSAK	12	630.34	1258.69	2	85		7	9.88949	K	I
Rv2889c	28851	ANFTAADVKR	10	546.79	1091.58	2	65		7	3.12343	.	L
Rv2889c	28851	YLSRDDVPEDIVASER	16	621.97	1862.91	3	40		7	5.6444	R	R
Rv3036c	24562	FFQDLGGAHPSTWYK	15	877.42	1752.83	2	114		7	1.93594	K	A
Rv3036c	24562	AFNYNLATSQPITFDTLFVPGTTPLDSIYPIVQR	34	1267.32	3798.96	3	96		7	2.89778	K	E
Rv3036c	24562	DQPYQMDATSEQHSSGQPPQATR	23	1280.06	2558.11	2	94		7	1.5737	R	S
Rv3036c	24562	DGFVNVAQGSPLR	13	680.35	1358.7	2	83		7	2.26976	R	D
Rv3036c	24562	SVVLKFFQDLGGAHPSTWYK	20	760.73	2279.19	3	80		7	0.0810848	R	A
Rv3036c	24562	YMLDMTFPVDYPDQQALTDYITQNR	25	1018.8	3053.39	3	73	1Met(ox)	7	0.138571	K	D
Rv3036c	24562	SAIPPLAI	8	781.48	780.48	1	30		7	4.32898	R	-
Rv3717	24935	NPADSALMESAEGR	14	724.33	1446.65	2	116		7	4.73306	K	Q
Rv3717	24935	SDLAGLNLAQYPSILVELGNMK	22	1173.62	2345.24	2	99		7	1.64527	R	N
Rv3717	24935	GVAGFLATQGQAR	13	638.34	1274.68	2	83		7	2.36761	R	-
Rv3717	24935	ANYIGQDGLYGR	12	663.82	1325.64	2	65		7	9.85029	K	S
Rv3717	24935	GFHVNYSAPPLNAIQAGPSVQFAR	24	847.77	2540.3	3	58		7	0.00796251	R	I
Rv3717	24935	AALNALGVR	9	884.53	883.53	1	29		7	3.73249	R	T
Rv3717	24935	TPANIAGMVVFIDPGHNGANDASIGR	26	865.43	2593.28	3	70		7	0.0275182	nterm
Rv3846	22988	NLSPNGGDKPTGELAAAIADAFGSFDKFR	29	989.49	2965.47	3	119		7	4.2744	K	A
Rv3846	22988	AFWNVVNWADVQSR	14	846.42	1690.83	2	108		7	3.67919	K	Y
Rv3846	22988	AKEDHSAILLNEK	13	734.39	1466.78	2	100		7	2.58328	R	N
Rv3846	22988	NLSPNGGDKPTGELAAAIADAFGSFDK	27	1332.15	2662.29	2	95		7	1.54284	K	F
Rv3846	22988	GANDAVAKLEEAR	13	672.35	1342.69	2	89		7	5.16032	K	A
Rv3846	22988	AQFHAAATTVQGSGWAALGWDTLGNK	26	886.77	2657.32	3	61		7	3.8054	R	L
Rv3846	22988	NLAFNLAGHVNHTIWWK	17	674.36	2020.06	3	52		7	9.05991	K	N
Rv0455c	16743	MIATTCDAEQYLAAVR	16	906.93	1811.86	2	113		6	2.36492	R	D
Rv0455c	16743	YMIDFNNHANLQQATINK	18	1068.02	2134.03	2	101		6	1.22642	R	A
Rv0455c	16743	AHWFFSLSPAER	12	724.36	1446.71	2	79		6	3.91018	K	R
Rv0455c	16743	DYSEHFYNGDPLTFAWVNHMK	21	857.72	2570.14	3	57		6	3.54522	R	I
Rv0455c	16743	DTSPVYYQR	9	564.77	1127.53	2	46		6	4.9719	R	Y
Rv0455c	16743	DSTEDFPIPR	10	1176.55	1175.55	1	26		6	5.25064	nterm
Rv0519c	31501	VGFLGWSMGGYGALLLGAR	19	971.01	1940.01	2	94	1Met(ox)	6	3.32971	R	L
Rv0519c	31501	EGKPAFAVVGVDGGNTYWHR	20	720.69	2159.07	3	77		6	0.482267	K	R
Rv0519c	31501	DGNAGMMLDLGVEQGLAR	18	931.94	1861.88	2	73	1Met(ox)	6	1.86855	K	L
Rv0519c	31501	EQLPGELAWMAS	12	666.32	1330.63	2	72		6	5.21421	R	-
Rv0519c	31501	APAPFEPPTAGSSLPTR	17	848.44	1694.87	2	86		6	4.00419	nterm
Rv0519c	31501	EPPTAGSSLPTR	12	606.81	1211.62	2	54		6	2.55053	nterm
Rv0761c	40146	LEQINDGYQDMLNGK	15	869.41	1736.82	2	111		6	2.95436	K	N
Rv0761c	40146	LNLDDMVTTAYK	12	692.34	1382.69	2	97		6	9.88898	K	L
Rv0761c	40146	TADVRPGDDVAIVGLGGVGMAALQGAVSAGAR	32	984.52	2950.54	3	80		6	2.48763	R	Y
Rv0761c	40146	IQMEAAGMCR	10	591.76	1181.51	2	53	1Met(ox)	6	4.82858	K	S
Rv0761c	40146	GQNVYPMTLLGTFSPYMVVHR	21	804.07	2409.21	3	46		6	5.02272	R	S
Rv0761c	40146	NIQGTIFGGGNPHYDIPK	18	643.33	1926.98	3	39		6	4.35794	K	L
Rv0889c	40293	VIASTGADVAAALSGAIGAMSGPLHGGAPAR	31	916.15	2745.44	3	112		6	2.75069	R	V
Rv0889c	40293	YEVAVAVEQAALSELR	16	874.46	1746.92	2	102		6	8.51745	R	E
Rv0889c	40293	ASVMALSYVAQSAR	14	735.37	1468.74	2	82	1Met(ox)	6	3.1264	R	G
Rv0889c	40293	VLPMLDEVER	10	600.82	1199.63	2	63		6	4.74004	R	A
Rv0889c	40293	LVRPSAIYVGPGPR	14	494.62	1480.86	3	46		6	7.52365	K	S
Rv0889c	40293	GIYQPAVPQR	10	564.81	1127.62	2	43		6	3.75957	R	I
Rv1077	48833	IVGADPEGSVYSGGAGR	17	796.39	1590.77	2	114		6	3.91335	R	P
Rv1077	48833	YDLLGFLSEGAGR	13	699.36	1396.71	2	99		6	4.44108	R	R
Rv1077	48833	LDGSTEQSTVGDVLR	15	788.89	1575.78	2	88		6	2.39663	R	R
Rv1077	48833	LNSVVPDGAGTVAAK	15	699.88	1397.76	2	88		6	2.71652	R	V
Rv1077	48833	VEYLNPGGSSK	11	575.79	1149.58	2	69		6	3.32784	K	D
Rv1077	48833	ELLSAVFEGR	10	560.8	1119.6	2	56		6	3.42003	R	A
Rv1235	49902	IPQLAGSINDIGTFTPSDEQFR	22	1203.6	2405.19	2	124		6	1.53047	R	I
Rv1235	49902	IAYDASQQVFGFAPYPAVAPGQPAK	25	865.11	2592.31	3	89		6	3.61128	R	V
Rv1235	49902	SVATTPGADPSITR	14	686.86	1371.71	2	69		6	4.51993	K	T
Rv1235	49902	YVSLEGGLPAVR	12	630.85	1259.7	2	68		6	3.02686	R	A
Rv1235	49902	LAAVLSPITEIDPESTADELAAQAQK	26	894.47	2680.39	3	66		6	3.49639	R	A
Rv1235	49902	HVTLTDTPAHR	11	624.33	1246.65	2	62		6	4.96181	R	A
Rv1617	50864	ALVAFTQSGDTVR	13	682.86	1363.72	2	85		6	2.6572	K	R
Rv1617	50864	GDLGVELPLEEVPLVQK	17	918.01	1834.02	2	62		6	2.04296	R	R
Rv1617	50864	LHTPLPLLAFTAWPEVR	17	654.37	1960.11	3	60		6	0.201447	R	S
Rv1617	50864	AEASDVANAVLDGADALMLSGETSVGK	27	864.42	2590.26	3	46		6	0.268086	R	Y
Rv1617	50864	SQLAMTWGTETFIVPK	16	904.97	1807.93	2	44		6	3.41009	R	M
Rv1617	50864	ALVAFTQSGDTVRR	14	760.91	1519.82	2	25		6	2.43311	K	L
Rv1836c	69748	QYSSGGGAVSFTTLR	15	765.88	1529.76	2	116		6	2.10375	K	L
Rv1836c	69748	TEVPAGPLADPVNGQPR	17	859.44	1716.89	2	116		6	7.78455	R	P
Rv1836c	69748	LIYQEMLANYR	11	707.36	1412.72	2	92		6	2.21299	R	V
Rv1836c	69748	AMPPSSVVGLWTFDGR	16	860.43	1718.85	2	57		6	3.85917	K	E
Rv1836c	69748	SADPAKPIAVNIIDFGADPDR	21	728.04	2181.13	3	42		6	4.46479	K	A
Rv1836c	69748	PAALTAALGK	10	912.55	911.55	1	36		6	3.59362	R	Q
Rv1843c	50130	AVSALDLGLPLAAGNVVSAEGTR	23	1091.09	2180.18	2	154		6	6.42689	K	D
Rv1843c	50130	ALFEEGISTSR	11	605.31	1208.61	2	83		6	5.11436	K	M
Rv1843c	50130	IGAAVGINGDVGAK	14	621.35	1240.69	2	78		6	5.18653	R	A
Rv1843c	50130	AGIYTPATDSAGR	13	640.32	1278.63	2	61		6	4.84059	R	L
Rv1843c	50130	GGIVILPQDLPIPAVK	16	815.5	1628.99	2	43		6	2.31457	R	Q
Rv1843c	50130	VRDIAVTDYVTAPAGTEPR	19	677.69	2030.06	3	29		6	4.71512	R	K
Rv1869c	43659	SLSDFTIQTSDWYR	14	859.91	1717.81	2	94		6	9.4539	K	D
Rv1869c	43659	LVDPQWPLADLTTN	14	791.91	1581.81	2	74		6	3.93486	R	-
Rv1869c	43659	RPPIPGSDAAGVHYLR	16	569.31	1704.92	3	70		6	0.434399	R	S
Rv1869c	43659	TSDPDIYAVGDIAAAEHPLLGTR	23	794.73	2381.2	3	64		6	8.6775	R	V
Rv1869c	43659	QPAVAAAGMLGR	12	571.31	1140.62	2	57		6	3.35488	K	P
Rv1869c	43659	SAHTVELPDGAAVR	14	474.92	1421.74	3	25		6	6.48984	R	Y
Rv2345	69988	YQIEPALHDGDYSGAAVAAANGLNR	25	1287.12	2572.24	2	131		6	1.61865	R	S
Rv2345	69988	LSNYVTDNAGVLTSSGR	17	877.44	1752.87	2	130		6	3.25508	R	T
Rv2345	69988	TSELGNYDALLAVATTGR	18	926.48	1850.95	2	124		6	3.09106	R	E
Rv2345	69988	EYAFLVPSAMPGVSEGQVDNVR	22	1183.08	2364.15	2	118		6	2.4547	R	R
Rv2345	69988	RYQIEPALHDGDYSGAAVAAANGLNR	26	910.45	2728.35	3	109		6	0.522531	R	S
Rv2345	69988	TAVTAAVDR	9	452.25	902.49	2	31		6	6.60892	R	L
Rv2430c	21986	APPPIAHSTVLVAPVSPSTASSR	23	1121.61	2241.22	2	121		6	1.68519	K	T
Rv2430c	21986	MHFEAYPPEVNSANIYAGPGPDSMLAAAR	29	1026.15	3075.44	3	108		6	3.10838	-	A
Rv2430c	21986	WLTDLCVQLSEVER	14	874.44	1746.87	2	98		6	3.78468	R	Q
Rv2430c	21986	SLDVEMTAVQR	11	624.82	1247.63	2	90		6	5.61333	R	S
Rv2430c	21986	AYEWAHHDMVPLAQIYNNR	19	776.7	2327.1	3	75		6	4.23396	R	A
Rv2430c	21986	VSDALSK	7	719.39	718.39	1	42		6	9.14908	R	L
Rv2676c	26347	VEALQATYADFR	12	692.35	1382.69	2	87		6	4.98832	R	R
Rv2676c	26347	DAIIDDASTFFK	12	671.83	1341.66	2	83		6	2.28861	R	Q
Rv2676c	26347	ADADFMVWTHAER	13	774.85	1547.69	2	72		6	4.3728	R	V
Rv2676c	26347	SYEWYLLPDEER	12	800.37	1598.73	2	66		6	2.04686	R	R
Rv2676c	26347	AETPFFTGPR	10	561.78	1121.56	2	63		6	2.58365	R	V
Rv2676c	26347	VPVEQLVHSLP	11	609.35	1216.69	2	47		6	5.77605	R	-
Rv2878c	18485	LQFTATTLSGAPFDGASLQGK	21	1055.54	2109.08	2	146		6	2.00916	R	P
Rv2878c	18485	ADGTSTFVNNPTAAMSQDELSGR	23	1185.04	2368.07	2	142		6	2.4509	R	V
Rv2878c	18485	ADGTSTFVNNPTAAMSQDELSGR	23	1193.03	2384.06	2	128	1Met(ox)	6	1.40894	R	V
Rv2878c	18485	YNLNFTNLNDADGVIWAR	18	1048.51	2095.02	2	115		6	1.66633	K	Y
Rv2878c	18485	ADVGAMQSFVSK	12	620.31	1238.61	2	105		6	4.54032	R	Y
Rv2878c	18485	YNVPWQPAFVFYR	13	843.93	1685.85	2	92		6	3.75015	R	A
Rv3010c	37142	FGVNAADAAHAGEYGQMVTLR	21	732.02	2193.04	3	77	1Met(ox)	6	3.70384	R	G
Rv3010c	37142	VTVLGHIQR	9	511.81	1021.61	2	68		6	5.74609	R	G
Rv3010c	37142	VMLVEVMGR	9	517.28	1032.56	2	66		6	4.01055	R	H
Rv3010c	37142	PAPGTIMLR	9	478.27	954.54	2	48		6	4.2539	K	E
Rv3010c	37142	GDSHFICVVAEGAK	14	497.24	1488.72	3	23		6	0.772164	R	P
Rv3010c	37142	YDDAAAFFG	9	976.4	975.4	1	23		6	7.73529	R	-
Rv3045	37508	VAIIGLGGLGHMGVK	15	711.42	1420.83	2	113		6	3.8412	R	L
Rv3045	37508	LGAAMGADVTVLSQSLK	17	838.95	1675.89	2	100	1Met(ox)	6	3.09932	K	K
Rv3045	37508	STVAAYAAMSATEPLTK	17	864.43	1726.85	2	79	1Met(ox)	6	2.97736	.	T
Rv3045	37508	AEWGQPNYPVVPGHEIAGVVTAVGSEVTK	29	997.85	2990.53	3	74		6	5.78447	K	Y
Rv3045	37508	PGANFTYNSIGK	12	634.82	1267.63	2	72		6	4.43033	K	D
Rv3045	37508	SYYATADPDTFRK	13	767.86	1533.72	2	33		6	3.03773	K	L
Rv3207c	31242	GAVPFEGDVGSYR	13	677.33	1352.65	2	89		6	4.52937	R	Q
Rv3207c	31242	YTVEIENGLDPTMYGGDNAFAQMVDQTLTNPK	32	1178.21	3531.63	3	89		6	3.81704	R	G
Rv3207c	31242	LETSCYNPSFGGMDR	15	867.36	1732.72	2	87		6	8.39649	R	Q
Rv3207c	31242	VVPGTTPQVGQGTVK	15	734.41	1466.82	2	74		6	2.77899	R	V
Rv3207c	31242	FNPWPYPIP	9	565.79	1129.57	2	45		6	5.77484	R	-
Rv3207c	31242	QYVINHEVGHAIGYLR	16	623.66	1867.98	3	36		6	5.6339	R	H
Rv3212	42708	LFSDGTTVLSAGDTR	15	770.39	1538.77	2	112		6	3.46759	R	L
Rv3212	42708	VPVVVGGTVATGDGR	15	692.38	1382.76	2	111		6	3.25655	R	Q
Rv3212	42708	VLVVSQNNTAVYLPAR	16	872.49	1742.98	2	96		6	2.79709	R	S
Rv3212	42708	GCGQVSTIDGSTGR	14	697.82	1393.63	2	60		6	3.23919	R	R
Rv3212	42708	MLAYGEIDAR	10	569.78	1137.56	2	56		6	3.73575	R	V
Rv3212	42708	QLWTAASPATR	11	601.32	1200.63	2	53		6	3.59377	K	V
Rv3418c	10766	ILVQANEAETTTASGLVIPDTAK	23	1171.63	2341.25	2	117		6	3.42869	K	E
Rv3418c	10766	IPLDVAEGDTVIYSK	15	810.43	1618.85	2	113		6	2.60663	R	Y
Rv3418c	10766	YNGEEYLILSAR	12	714.36	1426.71	2	99		6	3.3766	K	D
Rv3418c	10766	EKPQEGTVVAVGPGR	15	762.41	1522.82	2	79		6	2.96721	K	W
Rv3418c	10766	DVLAVVSK	8	830.5	829.5	1	46		6	3.55949	R	-
Rv3418c	10766	VNIKPLEDK	9	528.31	1054.61	2	25		6	3.81672	K	I
Rv0457c	74532	ALIGLSPGGSDASIVR	16	756.92	1511.84	2	89		5	2.44344	R	E
Rv0457c	74532	GITTAEQLGAR	11	558.8	1115.6	2	67		5	3.14247	R	G
Rv0457c	74532	SALSFAFLWR	10	599.32	1196.64	2	62		5	2.96184	K	M
Rv0457c	74532	DKVAQDFAAVATDLVTR	17	607.32	1818.96	3	52		5	5.67787	R	G
Rv0457c	74532	TPTYDGVLGR	10	539.78	1077.55	2	43		5	3.23662	R	L
Rv0467	47228	IATTVDPNSSTTALTGSTEEGQFH	24	1232.58	2463.15	2	116		5	2.5681	R	-
Rv0467	47228	TYSAEDVVALQGSVVEEHTLAR	22	792.07	2373.2	3	103		5	3.93409	R	R
Rv0467	47228	SAEQIQQEWDTNPR	14	851.39	1700.78	2	98		5	8.09167	K	W
Rv0467	47228	AYAPFADLIWMETGTPDLEAAR	22	1219.59	2437.18	2	89		5	2.59425	K	Q
Rv0467	47228	EVGAGYFDR	9	507.24	1012.47	2	34		5	6.08285	R	I
Rv0524	47828	LVNSGTEATMSAVR	14	726.36	1450.72	2	100	1Met(ox)	5	2.61315	R	L
Rv0524	47828	LAPLGPVYQAGTLSGNPVAVAAGLATLR	28	893.17	2676.51	3	87		5	3.97115	R	A
Rv0524	47828	AGNMLSVFFGETPVTDFASAR	21	1109.04	2216.07	2	86		5	2.8416	R	A
Rv0524	47828	GLSFGAPTPAETQLAGEIIGR	21	1043.05	2084.1	2	64		5	1.784	R	V
Rv0524	47828	AITAEHGALLILDEVMTGFR	20	719.72	2156.14	3	36		5	4.31853	R	V
Rv0559c	12223	FGIYGPQDYNAWLAK	15	871.93	1741.85	2	78		5	2.09677	R	I
Rv0559c	12223	GVDGDAYKSATFLQR	15	543.27	1626.82	3	58		5	5.13088	R	N
Rv0559c	12223	GVDGDAYK	8	824.38	823.38	1	35		5	3.75195	R	S
Rv0559c	12223	GTTQGQAFQFLGAAIDHYCPEHVGVLQR	28	775.88	3099.52	4	26		5	2.86155	R	A
Rv0559c	12223	DDYDAPFNNTIHR	13	789.35	1576.7	2	76		5	2.75844	nterm
Rv0684	77236	VYSGTVESGSQVINATK	17	870.44	1738.88	2	138		5	2.18647	R	G
Rv0684	77236	ASAGHIYAVIGLK	13	650.37	1298.74	2	61		5	2.76637	R	D
Rv0684	77236	AHVPLSEMFGYVGDLR	16	597.63	1789.9	3	56		5	5.76236	R	S
Rv0684	77236	ILYYTGINYK	10	624.34	1246.67	2	50		5	5.15937	R	I
Rv0684	77236	VTLLDGAYHEVDSSEMAFK	19	704.67	2111	3	44		5	0.221027	K	I
Rv0774c	31732	ASGEDAGAMVLNELIPLLDTQR	22	1165.09	2328.17	2	136	1Met(ox)	5	1.88693	R	L
Rv0774c	31732	VAFLGWSMGGYGALLLGSR	19	978.01	1954.02	2	128		5	2.6066	R	L
Rv0774c	31732	ASGEDAGAMVLNELIPLLDTQR	22	1157.09	2312.18	2	89		5	1.65757	R	L
Rv0774c	31732	VDCGNSDPFYAATK	14	772.84	1543.67	2	85		5	4.38623	R	Q
Rv0774c	31732	DPAPPAQAAPTMSTGSFVSAAR	22	1065.52	2129.03	2	134		5	3.00972	nterm
Rv0794c	52786	SSGESVALTAR	11	539.28	1076.55	2	115		5	3.56136	K	H
Rv0794c	52786	EAVDGSINTAGVFGR	15	746.87	1491.74	2	100		5	2.46996	R	R
Rv0794c	52786	AIDVEIGDVVMGAK	14	708.87	1415.74	2	70		5	2.57703	K	L
Rv0794c	52786	MEPFVGELIGR	11	624.33	1246.65	2	69		5	5.15946	R	G
Rv0794c	52786	GLADAGVDVR	10	486.76	971.51	2	64		5	6.33446	R	V
Rv1038c	10986	DANNYEQQEQASQQILSS	18	1026.96	2051.91	2	87		5	2.80395	R	-
Rv1038c	10986	NIVNMLHGVR	10	576.82	1151.63	2	51		5	4.98068	R	D
Rv1038c	10986	FMTDPHAMR	9	553.25	1104.49	2	48		5	5.23736	R	D
Rv1038c	10986	FEVHAQTVEDEARR	14	562.94	1685.83	3	43		5	6.37249	R	M
Rv1038c	10986	FMTDPHAMRDMAGR	14	556.57	1666.72	3	30	2Met(ox)	5	5.07576	R	F
Rv1122	36677	WTAIAAIDEGVPAPVLTTALQSR	23	794.1	2379.29	3	76		5	0.869941	R	F
Rv1122	36677	ESPDLAEFSGR	11	604.28	1206.56	2	57		5	3.58121	R	V
Rv1122	36677	GIHLLDCGTSGGVWGR	16	562.28	1683.83	3	49		5	0.802434	K	E
Rv1122	36677	MQLGMIGLGR	10	554.29	1106.57	2	49	2Met(ox)	5	5.22557	-	M
Rv1122	36677	MVHNGIEYGMMASLAEGLNILR	22	807.07	2418.2	3	40		5	0.872571	K	N
Rv1198	9979	NFQVIYEQANAHGQK	15	873.93	1745.86	2	119		5	2.79418	R	V
Rv1198	9979	VQAAGNNMAQTDSAVGSSWA	20	982.94	1963.88	2	99		5	2.5987	K	-
Rv1198	9979	TINYQFGDVDAHGAMIR	17	983.46	1964.92	2	91	1Met(ox) 1N-ac	5	2.49143	.	A
Rv1198	9979	AQAGLLEAEHQAIIR	15	810.44	1618.89	2	89		5	8.48899	R	D
Rv1198	9979	DVLTASDFWGGAGSAACQGFITQLGR	26	895.76	2684.28	3	83		5	3.92409	R	N
Rv1223	56512	VDNVDNLTVAR	11	608.32	1214.63	2	110		5	2.98702	K	L
Rv1223	56512	QLAIGQDAPIEVVR	14	754.92	1507.84	2	97		5	8.90584	R	E
Rv1223	56512	SLSDSASGLGFAIPVNEMK	19	961.98	1921.96	2	69		5	1.8575	K	L
Rv1223	56512	HVTLTVKPDPDST	13	705.37	1408.73	2	54		5	4.39804	R	-
Rv1223	56512	AVADSDEFVVAVR	13	689.35	1376.7	2	51		5	3.6123	R	Q
Rv1464	44683	NATEALNLVSYVLGDSR	17	911.47	1820.93	2	118		5	2.05846	K	F
Rv1464	44683	ASFAVYNTADEVDR	14	779.36	1556.72	2	100		5	2.42738	R	L
Rv1464	44683	ELVAAAIEGLSGIDGVR	17	835.46	1668.91	2	91		5	3.73551	R	I
Rv1464	44683	GGNPLAYLDSGATSQRPLQVLDAER	25	876.78	2627.35	3	88		5	4.04763	R	E
Rv1464	44683	MLGPNGIGVLYGR	13	681.86	1361.72	2	66	1Met(ox)	5	2.79147	K	R
Rv2245	43428	IVESYDLMNAGGPR	14	761.37	1520.74	2	110		5	2.48753	R	K
Rv2245	43428	LLGAGITSDAFHMVAPAADGVR	22	723.71	2168.12	3	73		5	4.29533	R	A
Rv2245	43428	GLLAGESGIHALEDEFVTK	19	662.68	1985.03	3	40		5	4.6809	K	W
Rv2245	43428	SALGHSIGAVGALESVLTVLTLR	23	755.44	2263.3	3	40		5	4.1802	K	D
Rv2245	43428	SLELAGLSPADIDHVNAHGTATPIGDAAEANAIR	34	842.68	3366.7	4	35		5	3.70445	R	V
Rv2251	50378	QLAIGSEGVFGVITR	15	773.93	1545.86	2	114		5	2.07215	R	V
Rv2251	50378	YEAWSFPDFATGVAALR	17	950.97	1899.93	2	97		5	3.22195	R	T
Rv2251	50378	FNDMILGLR	9	539.79	1077.57	2	73		5	6.04362	R	M
Rv2251	50378	TITQTGTGPTVVR	13	665.87	1329.74	2	72		5	2.71296	R	L
Rv2251	50378	MITPVGVLDLGR	12	643.86	1285.71	2	49	1Met(ox)	5	2.78957	R	V
Rv2290	17485	SYTLTGTGHAVIPGQTGMR	19	973.99	1945.98	2	104		5	1.82893	K	E
Rv2290	17485	IGSVDYQMPYQPVQSPTQVEATR	23	870.75	2609.26	3	84	1Met(ox)	5	4.0165	K	Q
Rv2290	17485	VNAHDDSASVTLSLSDSTPPDVNGFGISLK	30	1015.17	3042.49	3	71		5	3.19405	R	I
Rv2290	17485	ELPFGVHVTCP	11	628.31	1254.62	2	41		5	3.08843	R	-
Rv2290	17485	SYTLTGTGHAVIPGQTGMR	19	654.99	1961.98	3	35	1Met(ox)	5	4.87579	K	E
Rv2301	22812	YPADNQIDVGANDMSAHIQSMANSCPNTR	29	1059.8	3176.38	3	132		5	3.07867	K	L
Rv2301	22812	FEPPGIGTVGNAFVSALR	18	916.48	1830.96	2	110		5	7.34845	R	S
Rv2301	22812	GRFEPPGIGTVGNAFVSALR	20	1023.05	2044.09	2	102		5	1.77198	R	S
Rv2301	22812	NVGVYAVK	8	849.48	848.48	1	30		5	8.05721	K	Y
Rv2301	22812	ACPDAEVVFAR	11	617.8	1233.59	2	81		5	5.12592	nterm
Rv2347c	10970	DANNYEQQEQASQQILSS	18	1026.96	2051.91	2	91		5	3.47354	R	-
Rv2347c	10970	FEVHAQTVEDEAR	13	765.86	1529.72	2	89		5	2.93979	R	R
Rv2347c	10970	MWASAQNISGAGWSGMAEATSLDTMAQMNQAFR	33	1173.86	3518.56	3	51		5	3.42808	R	N
Rv2347c	10970	FEVHAQTVEDEARR	14	562.94	1685.82	3	49		5	8.09058	R	M
Rv2347c	10970	FMTDPHAMR	9	561.25	1120.49	2	46	1Met(ox)	5	3.7752	R	D
Rv2394	66771	LPGGSLTTLVDPGYLAAR	18	901	1799.99	2	113		5	3.47186	R	A
Rv2394	66771	NLATNPEIATGYR	13	710.36	1418.72	2	102		5	9.72328	R	R
Rv2394	66771	MGAAISDAAPQLR	13	650.84	1299.67	2	78		5	4.76409	R	D
Rv2394	66771	EVAPAAATENYLR	13	702.86	1403.72	2	58		5	4.41951	R	W
Rv2394	66771	TPGLLTIEDLAGYLAK	16	558.98	1673.94	3	46		5	0.444572	R	R
Rv2431c	10681	QTIAAAAVVLEEFAHALTTGADK	23	1164.11	2326.22	2	125		5	5.16693	R	Y
Rv2431c	10681	SFVITNPEALTVAATEVR	18	959.52	1917.03	2	116		5	3.49907	.	R
Rv2431c	10681	AATFLVEYAR	10	570.81	1139.61	2	68		5	6.68035	K	K
Rv2431c	10681	AIQSDAQVAPMTTAVRPPAADLVSEK	26	894.79	2681.38	3	60	1Met(ox)	5	7.66115	R	A
Rv2431c	10681	SFVITNPEALTVAATEVR	18	654.02	1959.04	3	56	1N-ac	5	4.31418	.	R
Rv2589	47150	SVLFNSGAEAVENAVK	16	817.92	1633.84	2	98		5	2.30737	R	I
Rv2589	47150	AGGGIVEDVDGNR	13	629.8	1257.6	2	67		5	3.03211	R	L
Rv2589	47150	GIADGLPLSAVTGR	14	663.87	1325.74	2	59		5	2.87035	K	A
Rv2589	47150	LVTEIPGPASQALTHR	16	563.98	1688.94	3	50		5	0.439602	R	R
Rv2589	47150	GAMIAVELVK	10	515.8	1029.6	2	47		5	3.72905	R	S
Rv3161c	42648	VVWFGFIPQSIDR	13	782.42	1562.83	2	100		5	3.98125	R	V
Rv3161c	42648	SNLVVLWTFPNSALAIAGER	20	1079.59	2157.17	2	84		5	2.17728	K	V
Rv3161c	42648	QTLEPFVPGGGDLDVR	16	850.44	1698.87	2	65		5	3.04342	R	Q
Rv3161c	42648	EWPGMLAFYR	10	635.31	1268.61	2	52		5	4.42611	K	N
Rv3161c	42648	VPFTVPVEAK	10	543.81	1085.62	2	38		5	3.86504	R	S
Rv3274c	41925	QVLPALAAEGAMASYALSER	20	1024.53	2047.05	2	138		5	3.06673	K	E
Rv3274c	41925	EIAPHAAEVDEK	12	654.83	1307.65	2	84		5	4.73572	K	A
Rv3274c	41925	VDASASLIPAVNK	13	642.86	1283.72	2	83		5	2.96807	R	L
Rv3274c	41925	VGWAGNPSFDLFK	13	719.36	1436.72	2	80		5	2.63974	.	L
Rv3274c	41925	ITQIYEGTNQIQR	13	782.41	1562.81	2	77		5	2.41745	K	V
Rv3285	63940	LADEAFALGGQTSAESYLDFAK	22	1152.56	2303.11	2	143		5	3.12336	R	I
Rv3285	63940	TIDEIPELYESAVR	14	817.92	1633.83	2	80		5	3.82413	R	E
Rv3285	63940	IANGEKLDITEDPTPR	16	590.31	1767.91	3	60		5	5.48476	R	G
Rv3285	63940	DGTITGLAVEAGAAITQGTVLAEIK	25	800.44	2398.3	3	52		5	0.251497	K	-
Rv3285	63940	LQVEHPVTEETAGIDLVLQQFR	22	841.45	2521.33	3	32		5	3.70375	R	I
Rv3330	41827	VATPSGLDGPGMSTSAYDIGLFYR	24	1238.1	2474.19	2	108		5	1.76589	R	Y
Rv3330	41827	SVAGTADDAAVEGTK	15	696.33	1390.66	2	100		5	9.92179	K	V
Rv3330	41827	LMTVLLHGTR	10	570.83	1139.66	2	59		5	3.73077	R	Q
Rv3330	41827	QLGGMPAALEK	11	557.8	1113.6	2	50		5	3.7939	R	I
Rv3330	41827	VGVNTGGTYTVNQLLHGLLMHSGNDAAYALAR	32	829.18	3312.69	4	36		5	6.16679	K	Q
Rv3339c	45656	TVEAEAAHGTVTR	13	671.34	1340.68	2	72		5	2.83708	K	H
Rv3339c	45656	VSGPVVELDGDEMTR	15	802.38	1602.76	2	66		5	8.59357	K	V
Rv3339c	45656	NILGGTIFREPIVISNVPR	19	699.07	2094.21	3	56		5	0.332257	R	L
Rv3339c	45656	DMLILPYLDIR	11	681.38	1360.75	2	39		5	4.55541	K	L
Rv3339c	45656	LDYYDLGIEHR	11	697.34	1392.68	2	39		5	2.72685	R	D
Rv3491	20774	QPFSLQLIGPPPSPVQR	17	931.02	1860.04	2	95		5	1.93454	K	Y
Rv3491	20774	YPLYCNNIAMCY	12	791.33	1580.65	2	41		5	2.35718	R	-
Rv3491	20774	LQNFSGR	7	821.42	820.42	1	33		5	8.34841	R	A
Rv3491	20774	TDRLQNFSGR	10	1193.6	1192.6	1	26		5	2.7845	R	A
Rv3491	20774	LGPPPDGSYSFNQAGVSGVTWTITALCDQPSGTR	34	1179.56	3535.68	3	106		5	2.56328	nterm
Rv3520c	37732	LGTSVIQLSAR	11	572.84	1143.67	2	82		5	5.02253	R	T
Rv3520c	37732	ADIPIMLGAEGPK	13	656.35	1310.7	2	77		5	3.37877	R	N
Rv3520c	37732	LPLTGEGTTGLGK	13	622.35	1242.69	2	76		5	4.53998	R	A
Rv3520c	37732	TREYIDIVR	9	582.82	1163.64	2	41		5	3.67518	R	Q
Rv3520c	37732	ALKPITHPLR	10	573.36	1144.72	2	38		5	3.71885	K	A
Rv3556c	41048	LSWLAAGYPEEVPGVTVDR	19	1030.03	2058.05	2	82		5	3.05095	R	Q
Rv3556c	41048	YGDQEISQFR	10	621.79	1241.58	2	81		5	3.07272	R	G
Rv3556c	41048	GGALAGIHPVDLGALAWR	18	592	1772.98	3	65		5	5.22695	R	G
Rv3556c	41048	AADPVFMLTGPIPATR	16	828.94	1655.88	2	51		5	2.27512	R	Y
Rv3556c	41048	VNPNGGAIALGHPLGATGAK	20	605.67	1813.99	3	41		5	5.11138	K	L
Rv3705c	22573	QAVGVFASNDAADR	14	710.84	1419.68	2	123		5	2.6728	K	A
Rv3705c	22573	VCQSGNAGPAVNVLAGAMQNTLG	23	1123.04	2244.07	2	118	1Met(ox)	5	2.77216	K	-
Rv3705c	22573	GSVGNIVGAPMGWEAVFTR	19	982.49	1962.97	2	88	1Met(ox)	5	3.28158	K	P
Rv3705c	22573	HPSEPGVVSYAVLGK	15	770.41	1538.82	2	84		5	2.04068	nterm
Rv3705c	22573	SEPGVVSYAVLGK	13	653.36	1304.71	2	73		5	5.39517	nterm
Rv0164	20341	MLLNNVLEHLAENLK	15	584.32	1749.96	3	52		4	0.903895	K	Q
Rv0164	20341	LDTAVQGIEGTYIHAVYYPGENQIQTVMQQGELFAK	36	1338	4010.99	3	43		4	2.18876	R	Q
Rv0164	20341	YPEWNEGVK	9	561.27	1120.53	2	37		4	5.00197	R	G
Rv0164	20341	GAWVLAR	7	772.45	771.44	1	25		4	3.67637	K	Y
Rv0231	63683	SGEIMAATVDFFESR	15	830.39	1658.77	2	105		4	3.75948	R	G
Rv0231	63683	VITALWDVIAAK	12	650.39	1298.77	2	99		4	4.93333	R	G
Rv0231	63683	NVVNSQNYVANYALR	15	862.94	1723.87	2	76		4	3.59956	K	D
Rv0231	63683	FMPNYLFAPDSTLPVIPR	18	1039.54	2077.08	2	61		4	1.90786	K	R
Rv0391	43489	LIDISNNLGDAK	12	636.84	1271.68	2	92		4	2.99726	R	S
Rv0391	43489	IAEFLNGHPSVR	12	670.36	1338.71	2	81		4	4.62851	R	W
Rv0391	43489	ALSVPTQAVFFETPSNPMQSLVDIAAVTELAHAAGAK	37	1261.32	3780.95	3	49		4	0.132685	R	V
Rv0391	43489	SLVTHPATTTHR	12	660.85	1319.7	2	28		4	2.88401	K	A
Rv0477	15763	LGMAAADAAWAEVLALSPEADTAGMR	26	863.42	2587.26	3	99		4	0.559729	R	A
Rv0477	15763	VYPSQVGR	8	453.25	904.49	2	49		4	6.1586	R	T
Rv0477	15763	LGMAAADAAWAEVLALSPEADTAGMR	26	874.08	2619.24	3	32	2Met(ox)	4	3.99944	R	A
Rv0477	15763	DPEADPGAGEANYGGPPSSPR	21	1020.95	2039.9	2	155		4	2.83683	nterm
Rv0483	48000	EYYPAGTTVDVDAK	14	764.86	1527.72	2	85		4	3.0456	R	L
Rv0483	48000	ALTVTTDPPVEGGWAWLPDEAQGAR	25	879.77	2636.3	3	57		4	0.885875	R	V
Rv0483	48000	TINAGFQLADGQTVGIAAPVIIQFDSPISDK	31	1062.89	3185.67	3	44		4	2.93528	K	A
Rv0483	48000	YSDFYMSNPAAGYSHIHER	19	562	2243.99	4	34		4	0.683142	K	W
Rv0753c	54705	AVGFVGSSDIAQYIYAGAAATGK	23	1109.06	2216.12	2	142		4	1.81799	K	R
Rv0753c	54705	SADVFDPNTGQIQAK	15	795.89	1589.78	2	87		4	2.34695	R	V
Rv0753c	54705	TTQISHFIDGQR	12	701.86	1401.71	2	64		4	4.53612	.	T
Rv0753c	54705	ADYGPLVTGAALAR	14	687.87	1373.74	2	61		4	2.64129	K	V
Rv0905	26127	IGTLADAQAWAAEIAR	16	828.94	1655.87	2	102		4	4.03582	R	L
Rv0905	26127	NALNSQLVEELTQAIR	16	899.99	1797.97	2	91		4	3.65479	R	K
Rv0905	26127	VVAPDAFFQFPTSK	14	777.4	1552.8	2	65		4	2.08419	R	Y
Rv0905	26127	LAPLAIQHAK	10	531.33	1060.65	2	35		4	6.26556	R	R
Rv0988	42749	GAQPGNASNYYSLVR	15	798.89	1595.78	2	77		4	2.95978	K	Q
Rv0988	42749	TYWEGAVALEGR	12	676.34	1350.67	2	75		4	4.09441	R	Y
Rv0988	42749	GAALMANQELR	11	587.31	1172.61	2	71		4	4.87307	R	L
Rv0988	42749	ESNNNSVQLFAR	12	689.84	1377.67	2	52		4	3.99392	R	T
Rv1071c	36414	IVTGGVESALAAHAVEPPPSTLAAQR	26	848.13	2541.37	3	108		4	6.98946	K	D
Rv1071c	36414	HEYLLNALIGR	11	649.86	1297.72	2	77		4	3.40223	R	F
Rv1071c	36414	SPIALSVTLQAVR	13	677.91	1353.81	2	66		4	4.08252	R	R
Rv1071c	36414	AQLIDKDR	8	479.77	957.53	2	49		4	6.19979	R	N
Rv1080c	17844	QEGVSDGKLEVYSPNSPLGGALIDAK	26	882.12	2643.35	3	71		4	0.175701	R	V
Rv1080c	17844	TDTQVTWLTQESHDR	15	908.93	1815.85	2	63		4	3.51437	.	L
Rv1080c	17844	QSGVALPGSVVK	12	571.33	1140.66	2	50		4	3.44262	K	V
Rv1080c	17844	VYYNGDKSDSETFLIATR	18	693.67	2078.01	3	24		4	5.16007	K	Q
Rv1166	66374	QAVVTFAQPYPAWR	14	817.43	1632.85	2	80		4	3.82671	K	E
Rv1166	66374	NINDVITAVEPR	12	670.86	1339.72	2	67		4	2.69629	K	L
Rv1166	66374	ELFTDILPAHIVK	13	748.43	1494.86	2	64		4	4.22387	R	D
Rv1166	66374	ALPVTGGQFR	10	523.29	1044.58	2	38		4	3.3238	R	V
Rv1270c	24973	DASVAGSQQADGVATTK	17	803.39	1604.77	2	125		4	3.53859	K	I
Rv1270c	24973	GLANLLANLK	10	513.82	1025.63	2	78		4	6.99832	K	D
Rv1270c	24973	LAVTGDVPNLR	11	577.83	1153.65	2	66		4	2.53361	R	V
Rv1270c	24973	DTSVTLTMSDWGK	13	720.84	1439.67	2	40		4	4.75981	K	Q
Rv1314c	20796	QIQNDLFDAGADLSTPIVENPK	22	1193.1	2384.2	2	114		4	1.40883	R	H
Rv1314c	20796	LSDLLFILSR	10	588.85	1175.7	2	80		4	3.3264	R	V
Rv1314c	20796	SFVLPGGSPLSALLHVAR	18	911.02	1820.04	2	62		4	1.89346	K	T
Rv1314c	20796	SAWAAVDAHPEGVSVLPAK	19	635.67	1903.99	3	34		4	4.83089	R	Y
Rv1327c	83121	LDAGQGETELSNDLLVGAVLLER	23	1206.63	2411.26	2	100		4	1.70933	K	A
Rv1327c	83121	AVAHIINMPAVPYESR	16	589.98	1766.93	3	31		4	5.4881	R	N
Rv1327c	83121	GEQFGVWVDRPLAR	14	543.95	1628.86	3	29		4	6.28508	R	F
Rv1327c	83121	TALALTPEIEELLADYPLR	19	710.05	2127.16	3	29		4	9.62521	R	D
Rv1411c	24647	TLSGDLTTNPTAATGNVK	18	880.95	1759.9	2	126		4	7.61346	K	L
Rv1411c	24647	DTINGQNTIR	10	566.29	1130.58	2	64		4	2.5693	R	I
Rv1411c	24647	GSGNSVQMTLSK	12	604.8	1207.59	2	54		4	2.45551	R	W
Rv1411c	24647	IPGLSLK	7	727.47	726.47	1	35		4	4.70921	K	T
Rv1436	36073	ASVDEINAAFK	11	582.8	1163.59	2	91		4	4.91886	R	A
Rv1436	36073	GLMTTIHAYTQDQNLQDGPHK	21	790.05	2367.15	3	83		4	0.869102	K	D
Rv1436	36073	AIGLVMPQLK	10	535.33	1068.65	2	60		4	5.44767	K	G
Rv1436	36073	LVDLVTLVGK	10	1056.67	1055.66	1	42		4	2.24699	R	S
Rv1700	22847	LWELPAGLLDVAGEPPHLTAAR	22	776.09	2325.26	3	73		4	0.0639173	R	E
Rv1700	22847	GEIVNSIAIAGVLAVHAVTTGFAQPR	26	864.48	2590.44	3	49		4	0.0230038	R	P
Rv1700	22847	PLDTEWIDRPTAFAAR	16	620.32	1857.95	3	40		4	0.277489	R	R
Rv1700	22847	MPGGGIVTR	9	452.24	902.47	2	28	1Met(ox)	4	8.06055	R	E
Rv1878	47033	LAADQADAIAVLDSSK	16	794.42	1586.83	2	125		4	3.92278	R	L
Rv1878	47033	LPSTLWAQYGVAGVLEHEAFVR	22	815.1	2442.29	3	107		4	3.82605	R	D
Rv1878	47033	GGAGSAYGGNVEVK	14	633.31	1264.61	2	80		4	4.89298	K	V
Rv1878	47033	VVDPSANPYLASAAILGLALDGMK	24	796.1	2385.28	3	49		4	8.10716	K	T
Rv2110c	30254	GNLAAAMQGLLALPLLAGYDIHASDPQSAGR	31	1036.54	3106.61	3	102	1Met(ox)	4	3.06931	R	I
Rv2110c	30254	STQGNMISGR	10	525.75	1049.5	2	81		4	2.70714	R	D
Rv2110c	30254	YPGGVVMAGDR	11	561.27	1120.54	2	67		4	2.58529	K	R
Rv2110c	30254	SGADTFGSDGGEK	13	614.26	1226.51	2	52		4	2.42975	R	-
Rv2202c	34589	LGLAFAADPSQQLAR	15	779.42	1556.84	2	100		4	3.00796	K	L
Rv2202c	34589	LVNGAAYLFTNDYEWDLLLSK	21	1223.12	2444.23	2	62		4	1.50419	R	T
Rv2202c	34589	LAGAYGEHAAAEIVAVLA	18	863.46	1724.92	2	52		4	2.62907	R	-
Rv2202c	34589	VSLSFLVDDLVMHR	14	815.93	1629.86	2	42		4	2.56805	K	G
Rv2244	12484	TVGDVVAYIQK	11	596.83	1191.66	2	95		4	4.65624	R	L
Rv2244	12484	LEEENPEAAQALR	13	735.36	1468.72	2	94		4	9.38835	K	A
Rv2244	12484	IPDEDLAGLR	10	549.79	1097.58	2	75		4	3.49096	K	T
Rv2244	12484	TVGDVVAYIQKLEEENPEAAQALR	24	881.79	2642.37	3	60		4	4.05667	R	A
Rv2280	48250	IKQSFDPAGILNPGVVFGDT	20	1038.04	2074.08	2	83		4	1.79318	R	-
Rv2280	48250	AASENGVPVTAR	12	586.31	1170.61	2	59		4	5.27664	K	G
Rv2280	48250	QSFDPAGILNPGVVFGDT	18	917.46	1832.91	2	55		4	8.86745	K	-
Rv2280	48250	LDHNASVLAPFADFDQVMAAVPK	23	819.41	2455.24	3	51		4	4.33943	R	I
Rv2376c	16625	LSSPVTQNVTFVNQGGWMLSR	21	1161.09	2320.17	2	129		4	2.4982	K	A
Rv2376c	16625	GSLVEGGIGGTEAR	14	651.84	1301.67	2	88		4	4.75694	K	I
Rv2376c	16625	AAEHGDLPLSFSVTNIQPAAAGSATADVSVSGPK	34	1089.21	3264.64	3	85		4	6.53675	K	L
Rv2376c	16625	ASAMELLQAAGN	12	588.29	1174.58	2	71		4	3.25456	R	-
Rv2391	63358	LKNGLNAVGVAPIAGR	16	775.46	1548.92	2	109		4	2.39633	R	V
Rv2391	63358	CDGGALSAAALR	12	581.29	1160.57	2	91		4	5.5774	R	T
Rv2391	63358	VSGTILTAVADLMAR	15	506.62	1516.84	3	60		4	6.47129	R	A
Rv2391	63358	VTSDELGDYIDR	12	691.83	1381.65	2	41		4	4.60888	K	V
Rv2714	35498	TGSLQLPLAVLAEAAAEVQAK	21	1040.59	2079.17	2	140		4	2.29773	K	I
Rv2714	35498	IDEQVQASAEVAQVVAALER	20	709.37	2125.12	3	71		4	5.55605	K	Q
Rv2714	35498	DSIGTPFLLLAGLEPDLK	18	950.03	1898.05	2	41		4	2.6156	R	W
Rv2714	35498	QYDAFIDAQENR	12	735.34	1468.67	2	29		4	3.68242	R	S
Rv2845c	63288	LTMGSYGIGVSR	12	620.82	1239.64	2	95		4	3.51322	R	L
Rv2845c	63288	AGATALAADLDR	12	572.8	1143.6	2	79		4	3.07717	R	L
Rv2845c	63288	AGYIRPVAPGLYSWLPLGLR	20	733.75	2198.25	3	54		4	4.78021	R	V
Rv2845c	63288	EGDPSPDGAGPLVMAR	16	784.87	1567.74	2	50		4	2.99423	R	G
Rv2858c	48400	DVLAFYAASPER	12	669.84	1337.67	2	71		4	4.63202	R	L
Rv2858c	48400	AVESGNLSVNSHSSVR	16	548.28	1641.82	3	58		4	5.63532	R	F
Rv2858c	48400	VAGYVPDDAPVAFR	14	738.88	1475.75	2	54		4	4.20939	K	G
Rv2858c	48400	GFWFPPTVLTPK	12	695.38	1388.76	2	32		4	2.61786	R	R
Rv2875	19175	LPASTIDELKTNSSLLTSILTYHVVAGQTSPANVVGTR	38	1318.71	3953.13	3	158		4	0.0338233	K	Q
Rv2875	19175	QTLQGASVTVTGQGNSLK	18	894.98	1787.95	2	121		4	3.67968	R	V
Rv2875	19175	TNSSLLTSILTYHVVAGQTSPANVVGTR	28	962.85	2885.54	3	106		4	3.36462	K	Q
Rv2875	19175	LPASTIDELK	10	543.81	1085.61	2	55		4	5.15773	K	T
Rv2969c	27041	VNGTEYEWSTPAALVAK	17	918.46	1834.92	2	92		4	1.88447	R	I
Rv2969c	27041	IKEIVGDVPGIDSAAATATS	20	958	1914	2	81		4	1.83905	K	-
Rv2969c	27041	LVDIGAVAADYTMVAILDSASNQHYSSR	28	989.82	2966.46	3	34		4	0.119619	K	A
Rv2969c	27041	DGVAGPGDAVR	11	507.25	1012.5	2	25		4	2.77737	K	V
Rv3016	22471	QGMLDVATILLDQSR	15	830.44	1658.87	2	119		4	2.2245	R	M
Rv3016	22471	FIYAETAVFGSEIEAFHK	18	687.01	2058.02	3	59		4	0.355559	R	T
Rv3016	22471	TTFQDRPDGSLISEAAAAYR	20	723.69	2168.06	3	54		4	0.314334	K	D
Rv3016	22471	MQAITGSGDDLTIIPTMDTTYPVDVDDFAQPIPR	34	1231.93	3692.78	3	28		4	2.71201	R	E
Rv3151	86308	LATVPGGLSAAAR	13	592.34	1182.68	2	63		4	2.99119	R	L
Rv3151	86308	AGAFVNWEGR	10	553.77	1105.54	2	61		4	3.16674	K	Y
Rv3151	86308	ADVVFPVAPTTQK	13	686.88	1371.75	2	49		4	4.64558	R	A
Rv3151	86308	GALVPTSWSHAMAVAAQGLAAAR	23	746.06	2235.17	3	45		4	0.235157	K	G
Rv3214	22106	HTGGTEVELTDTGR	14	736.85	1471.7	2	82		4	2.15577	R	T
Rv3214	22106	DVLFVSHGHFSR	12	700.86	1399.71	2	53		4	4.91812	R	A
Rv3214	22106	HGETAWSTLGR	11	607.8	1213.59	2	51		4	5.79281	R	H
Rv3214	22106	WVQLPLAEGSR	11	628.34	1254.68	2	38		4	2.39284	R	F
Rv3227	46479	VAGVEVDDIAATTK	14	694.87	1387.73	2	115		4	4.46908	R	T
Rv3227	46479	VDGVGSELTVSGR	13	638.33	1274.65	2	78		4	2.98999	R	I
Rv3227	46479	LAALSTEINR	10	544.31	1086.61	2	70		4	5.67566	R	L
Rv3227	46479	FVPPLAALGSVPVTFDGDQQAR	22	762.4	2284.2	3	61		4	4.67297	R	G
Rv3280	59659	LLYAYGEATVPK	12	662.86	1323.72	2	99		4	2.72313	K	I
Rv3280	59659	LQQEYEDTLVNPYVAAER	18	1069.52	2137.04	2	63		4	1.86767	R	G
Rv3280	59659	QQLAEAAANGEDIDKLR	17	614.65	1840.94	3	63		4	0.183716	R	L
Rv3280	59659	TGRPLIGINDGAGAR	15	489.94	1466.81	3	46		4	0.109326	K	I
Rv3423c	43499	DTNLALLPIGYADGVFR	17	917.99	1833.97	2	105		4	3.40966	R	S
Rv3423c	43499	VAQTALGAGAAELGVATVDEALALR	25	789.77	2366.29	3	85		4	3.357	R	A
Rv3423c	43499	FTAFLAQAR	9	512.78	1023.56	2	51		4	3.75173	R	E
Rv3423c	43499	LEVLINGR	8	457.28	912.55	2	39		4	6.55632	R	R
Rv3518c	44769	DPSLLPGAIEEMLR	14	770.91	1539.81	2	82		4	4.03905	R	W
Rv3518c	44769	LELSLMTER	9	546.29	1090.58	2	66		4	3.5141	R	V
Rv3518c	44769	HTLSGGTEQLLR	12	656.35	1310.7	2	64		4	2.90461	R	N
Rv3518c	44769	DLAAPLPMAVIGDMLGVRPEQR	22	1175.12	2348.24	2	26		4	1.57038	R	D
Rv3671c	40810	LSALLNTSGLPAVLEPFSR	19	993.06	1984.11	2	106		4	2.45732	R	T
Rv3671c	40810	TGADVVVLGYPGGGNFTATPAR	22	1060.54	2119.08	2	78		4	1.73706	K	I
Rv3671c	40810	LSGPDIYGDPEPVTR	15	808.4	1614.8	2	72		4	2.93709	R	D
Rv3671c	40810	VNEAAPTWLK	10	564.81	1127.61	2	67		4	5.10879	R	T
Rv3763	15277	SVGLGNVNGVTLGYTSGTGQGNASATK	27	1255.63	2509.25	2	148		4	2.66941	K	D
Rv3763	15277	ITGTATGVDMANPMSPVNK	19	960.46	1918.92	2	98	1Met(ox)	4	1.86116	K	S
Rv3763	15277	ITGTATGVDMANPMSPVNK	19	952.47	1902.93	2	84		4	3.01098	K	S
Rv3763	15277	SFEIEVTCS	9	1071.47	1070.46	1	25		4	2.94354	K	-
Rv3774	29197	YVAAWNAAFLPSKDLTEGISATFAK	25	891.13	2670.37	3	88		4	0.730187	R	R
Rv3774	29197	DQVAQVTLIGPGK	13	663.38	1324.75	2	54		4	4.66219	K	G
Rv3774	29197	IGLVNDVYDDADQTLAAAHATAAEIAANPPLAVYGIK	37	938.74	3750.93	4	27		4	5.43737	K	D
Rv3774	29197	NFSYGLDVPAMGGMFAPLIADGALAR	26	885.44	2653.32	3	25		4	0.723452	K	P
Rv0009	19285	IALFGNHAPK	10	534.3	1066.6	2	50		3	2.67632	K	T
Rv0009	19285	TVANFVGLAQGTK	13	653.36	1304.71	2	46		3	2.33118	K	D
Rv0009	19285	VVEAISK	7	745.44	744.44	1	40		3	8.8564	R	T
Rv0116c	26956	TIGIPLNSSDGYLLTAHYAVR	21	1131.1	2260.19	2	104		3	1.86415	R	V
Rv0116c	26956	PSRPTPIGSFHAMSK	15	543.61	1627.83	3	41	1Met(ox)	3	0.983684	K	E
Rv0116c	26956	TMPASLGK	8	804.43	803.43	1	24		3	3.53639	R	P
Rv0187	23122	GGGILAESDDADAVAAR	17	794.38	1586.76	2	105		3	2.05639	R	R
Rv0187	23122	VVTLEYQPK	9	538.8	1075.6	2	45		3	2.6605	R	H
Rv0187	23122	RGAVIVVDNVIR	12	655.9	1309.79	2	26		3	5.30967	R	G
Rv0216	35962	FPAVGDTLYTR	11	620.32	1238.64	2	74		3	3.51522	R	T
Rv0216	35962	VPGPHFDAGIAGAVLHSTADLVSGAPELAR	30	732.13	2924.53	4	50		3	6.55504	R	L
Rv0216	35962	LTLNIAATHHDWR	13	516.61	1546.81	3	33		3	5.68298	R	V
Rv0321	20939	LGIDPFDDTLVQPSSIDVR	19	1044.04	2086.07	2	80		3	3.0416	R	L
Rv0321	20939	LTSPSEHPYGSSR	13	709.34	1416.67	2	27		3	4.84984	R	A
Rv0331	40877	AAVFAEAQAAVVAHGVAR	18	579.98	1736.95	3	63		3	6.18155	K	H
Rv0468	30734	TLVTDEAAAAR	11	559.3	1116.59	2	91		3	5.86263	R	T
Rv0468	30734	SGFVVNALLVPYLLSAIR	18	966.57	1931.14	2	80		3	2.64025	R	M
Rv0468	30734	VLGLHFFNPVPVLPLVELVR	20	753.45	2257.35	3	45		3	0.538639	R	T
Rv0506	16036	IIVNGAVKDER	11	607.35	1212.69	2	82		3	3.72467	R	S
Rv0506	16036	IAYLDPDAR	9	517.27	1032.53	2	69		3	3.83181	K	V
Rv0506	16036	ALTSCQVSSG	10	1009.46	1008.46	1	23		3	3.47983	R	-
Rv0512	34964	FASAFYGPFR	10	581.79	1161.57	2	61		3	4.92921	K	E
Rv0512	34964	EAVSSSLSGDR	11	554.27	1106.53	2	49		3	5.2258	R	R
Rv0512	34964	EAVSSSLSGDRR	12	632.32	1262.63	2	34		3	4.45197	R	T
Rv0667	130354	SEAPLVGTGMELR	13	680.35	1358.7	2	49		3	2.34521	R	A
Rv0667	130354	ESAQTLLENLFFK	13	770.4	1538.8	2	40		3	8.46393	K	E
Rv0667	130354	VNPFGFIETPYR	12	720.37	1438.73	2	23		3	4.78595	R	K
Rv0677c	15353	ITVDGEVKDER	11	630.83	1259.65	2	69		3	3.70178	R	T
Rv0677c	15353	IDGAALPWSLTLK	13	692.9	1383.79	2	49		3	4.08071	R	T
Rv0677c	15353	ITVDGEVK	8	860.47	859.47	1	20		3	8.09128	R	D
Rv0711	86617	YNGLPLADLNLLETMTR	17	967.51	1933.01	2	97		3	3.15867	K	S
Rv0711	86617	TTQFYTMLGTR	11	659.83	1317.65	2	81		3	4.85583	K	G
Rv0711	86617	QQLVSSSGPVPSGR	14	699.87	1397.74	2	73		3	2.6041	R	H
Rv0800	46269	AGSLVAWNAEQSGHTQVPFR	20	719.03	2154.08	3	71		3	4.32257	R	I
Rv0800	46269	HINAVWGVGER	11	619.33	1236.65	2	54		3	5.001	R	V
Rv0800	46269	LVLIDDPILR	10	583.86	1165.72	2	49		3	3.28017	R	V
Rv0866	15096	IGVLQVGEAALVAAVAADHR	20	654.04	1959.11	3	80		3	4.31405	R	R
Rv0866	15096	IGVLQVGEAALVAAVAADHRR	21	529.8	2115.2	4	76		3	8.89305	R	A
Rv0866	15096	LEYSAHPSAAQVLADLVAEVAEESSGVR	28	966.82	2897.45	3	33		3	0.48272	R	A
Rv0913c	56832	TDGFLAENEAGGPLWPGLAEPVQLAK	26	894.13	2679.37	3	54		3	7.18951	R	R
Rv0913c	56832	VDNKTGELLFFNYSK	15	887.95	1773.9	2	44		3	2.15269	K	Q
Rv0913c	56832	YTYAATGKPSWFLFDGLVK	19	722.04	2163.12	3	43		3	0.227155	R	H
Rv1016c	24161	GESYPTAMLMVFK	13	737.36	1472.71	2	48		3	4.22681	K	L
Rv1016c	24161	NPNITPNTEMIAK	13	721.87	1441.73	2	39		3	4.75189	K	G
Rv1016c	24161	IVFPTGAPPAK	11	549.32	1096.63	2	29		3	3.59914	R	Q
Rv1079	41128	AFSSGMAATDCALR	14	729.33	1456.65	2	93		3	4.26307	R	A
Rv1079	41128	AALEASLAAVEEGAFAR	17	559.29	1674.87	3	71		3	6.41491	R	A
Rv1079	41128	VLVDNTFASPALQQPLR	17	623.68	1868.03	3	51		3	0.386419	K	L
Rv1228	19786	AFDLGAGQGTIR	12	603.32	1204.63	2	110		3	3.72878	R	R
Rv1228	19786	ATLILVETSCPGK	13	694.88	1387.75	2	70		3	3.64721	K	V
Rv1228	19786	VVAGELVLK	9	927.59	926.58	1	20		3	3.51245	K	G
Rv1269c	12770	AYQGGVGPTLAAAMK	15	717.87	1433.74	2	91		3	2.24518	R	D
Rv1269c	12770	VLTSFTACGAVAANDR	16	826.91	1651.81	2	86		3	3.73179	K	A
Rv1269c	12770	LGGGYIDTWACN	12	663.79	1325.58	2	64		3	2.19759	K	-
Rv1326c	81906	YGSDGSVLACVFNFAGAEHR	20	719.66	2155.99	3	84		3	4.86462	R	D
Rv1326c	81906	QLLFMGQEFGQR	12	727.37	1452.73	2	63		3	4.36012	K	A
Rv1326c	81906	FDGTPLYEHSDPK	13	753.35	1504.69	2	28		3	4.19314	R	R
Rv1477	49891	LQDLSDEVQAEQESVNK	17	966.46	1930.92	2	132		3	2.20926	R	A
Rv1477	49891	DANAAIAAAQHR	12	604.81	1207.62	2	94		3	3.62808	K	F
Rv1477	49891	DPQTDTIAALIADVAK	16	821.44	1640.87	2	89		3	3.42813	nterm
Rv1612	43545	LVGFEAAGDGVETGR	15	739.37	1476.73	2	105		3	4.20667	R	H
Rv1612	43545	GAVIVVNLSGR	11	542.83	1083.65	2	48		3	5.69085	R	G
Rv1612	43545	WFGLLGND	8	921.45	920.44	1	31		3	3.39728	K	-
Rv1652	36453	VAVAGASGYAGGEILR	16	745.9	1489.8	2	111		3	3.09681	K	L
Rv1652	36453	GILATCTAR	9	481.76	961.51	2	29		3	6.16985	R	T
Rv1652	36453	HTPEIAQGLR	10	561.31	1120.61	2	28		3	5.14715	R	A
Rv1655	41055	LVAAHDAFHGR	11	597.31	1192.62	2	41		3	3.61099	K	T
Rv1655	41055	HPAVIEAVTR	10	546.81	1091.62	2	38		3	3.84948	R	Q
Rv1655	41055	TYIDLLGGIAVNVLGHR	17	604.34	1810.02	3	29		3	5.92732	R	H
Rv1825	30651	AAGAEAIQINDAHR	14	718.87	1435.73	2	83		3	3.93886	R	S
Rv1825	30651	VGVDTWVVGVPGSLTVDTK	19	965.02	1928.03	2	58		3	2.2128	R	V
Rv1825	30651	MVVQQADR	8	473.74	945.48	2	35		3	4.67824	R	V
Rv1884c	18174	PATWAAFGGVGNPAAASR	18	850.93	1699.85	2	106		3	3.54639	K	E
Rv1884c	18174	EQQIAVANR	9	514.78	1027.55	2	67		3	3.83531	R	V
Rv1884c	18174	YGGLQFKPATWAAFGGVGNPAAASR	25	832.09	2493.27	3	55		3	4.46303	K	E
Rv1885c	22027	LEVADPVAAFK	11	580.32	1158.64	2	68		3	3.38211	R	W
Rv1885c	22027	LNPASAPPEPPDLSASR	17	859.94	1717.87	2	32		3	3.68877	K	S
Rv1885c	22027	DGTSQLAELVDAAAER	16	549.27	1644.81	3	46		3	6.50067	nterm
Rv1922	39209	VGNPAWEQIGDGGIQTTPSQLAR	23	799.07	2394.21	3	76		3	0.870959	R	W
Rv1922	39209	GIADLASGAK	10	451.75	901.49	2	73		3	4.44338	R	I
Rv1922	39209	QALAAAPELQFKPGTR	16	566.65	1696.94	3	63		3	0.804218	R	F
Rv1984c	21997	GTHQASGLGDVGEAFVDSLTSQVGGR	26	1273.11	2544.23	2	141		3	5.22197	R	S
Rv1984c	21997	ASASNGSDDASAHIQR	16	793.86	1585.72	2	120		3	2.3482	R	T
Rv1984c	21997	SIGVYAVNYPASDDYR	16	895.42	1788.85	2	105		3	2.02971	R	A
Rv2030c	75137	EAVEQLVDVQR	11	643.34	1284.68	2	66		3	2.79144	R	N
Rv2030c	75137	VAIDAPGGVPTHEVLAELVGDAR	23	762.74	2285.22	3	37		3	0.240417	R	I
Rv2030c	75137	LLATPTAGPSLR	12	598.85	1195.7	2	33		3	2.9638	R	R
Rv2210c	39812	LVTPELSGSLLPGITR	16	826.98	1651.96	2	86		3	2.89426	R	D
Rv2210c	39812	IADGQPGEVTMALR	14	729.37	1456.74	2	78		3	3.14364	R	D
Rv2210c	39812	YLLIASPAGAYFK	13	707.39	1412.78	2	65		3	3.20931	R	G
Rv2240c	27893	VNAYVAAFNQGR	12	655.34	1308.67	2	92		3	4.3058	K	N
Rv2240c	27893	DAIDKVNAYVAAFNQGR	17	617.98	1850.94	3	43		3	7.09132	K	N
Rv2240c	27893	TSCDALAATSK	11	562.77	1123.53	2	22		3	4.98904	R	D
Rv2314c	48739	YTQPTGAIEINAK	13	703.37	1404.73	2	85		3	4.41638	R	R
Rv2314c	48739	EVDPTTLLLTGLTR	14	764.93	1527.86	2	71		3	2.4228	R	D
Rv2314c	48739	SGVINALAYPR	11	580.82	1159.64	2	63		3	3.29797	R	A
Rv2429	18883	SSVLDQEQLWGTLLASAAATR	21	1109.08	2216.15	2	74		3	2.96206	R	N
Rv2429	18883	MNIIANPGIPK	11	584.33	1166.66	2	64		3	3.35572	R	A
Rv2429	18883	EAIFEALK	8	460.76	919.51	2	34		3	6.49504	R	A
Rv2438c	80783	VGPFALQDFSLFQVLR	16	919	1836	2	86		3	2.09596	K	Y
Rv2438c	80783	VYDVTFENVQAGLR	14	805.91	1609.82	2	82		3	2.32366	K	T
Rv2438c	80783	SDILAFALPGFATGEHTK	18	625.66	1873.97	3	30		3	0.188857	R	N
Rv2445c	14467	QLAGGTDPVQAAAPGTIR	18	861.96	1721.91	2	112		3	2.49678	R	G
Rv2445c	14467	KGLTIAALQLR	11	592.38	1182.75	2	79		3	4.74722	R	T
Rv2445c	14467	TLVLIKPDGIER	12	677.41	1352.81	2	68		3	4.17051	R	Q
Rv2525c	25411	TIDWAVNDGLGSYFWQHNWGSPK	23	893.42	2677.25	3	55		3	3.68748	K	G
Rv2525c	25411	IVSCYQYGK	9	559.27	1116.54	2	33		3	2.59174	K	G
Rv2525c	25411	GSLGTLLDYAAGVIPASQIR	20	1001.55	2001.1	2	83		3	1.74618	nterm
Rv2557	24661	AVSSATFDSFDAMER	15	825.36	1648.71	2	123	1Met(ox)	3	4.05676	R	N
Rv2557	24661	VPADQVDQGIEYYK	14	812.9	1623.79	2	73		3	4.13107	K	S
Rv2576c	15865	YMSADPPSMAAFNADSSK	18	945.4	1888.8	2	151		3	7.55644	R	Y
Rv2576c	15865	YMITLHTPIAGGQPLVYTATLANPSQWAIVTASGGLR	37	1290.35	3868.05	3	53		3	0.814098	K	V
Rv2576c	15865	DPVGHQVTYTVTTTSDLMANIR	22	1210.09	2418.17	2	102		3	5.81424	nterm
Rv2783c	79856	GETQILGVTTLDMIK	15	809.94	1617.87	2	105		3	3.86654	R	M
Rv2783c	79856	VALIDGTWVGFPTVDQIER	19	1058.56	2115.11	2	94		3	2.8458	R	A
Rv2783c	79856	ALVPVLPSVEEFPYAIR	17	950.53	1899.06	2	73		3	2.04215	R	Q
Rv2831	26785	MSLTGDYLSATDALR	15	807.4	1612.79	2	92		3	3.51216	R	A
Rv2831	26785	VAASIVGNNQNAVR	14	706.88	1411.76	2	87		3	2.81807	R	A
Rv2831	26785	NALSAALR	8	815.47	814.47	1	24		3	8.81822	R	D
Rv2860c	50197	GLTPASDYNIDYAILASSR	19	1014.01	2026.01	2	111		3	3.09738	R	M
Rv2860c	50197	FADSSFAPTALAWGLDNR	18	646.98	1937.94	3	61		3	5.52847	R	T
Rv2860c	50197	LVAAGDVDTVIVAFTDMQGR	20	693.35	2077.05	3	26		3	9.96499	R	L
Rv2873	22227	LLSSILTYHVIAGQASPSR	19	1007.06	2012.11	2	117		3	1.78766	K	I
Rv2873	22227	IDGTHQTLQGADLTVIGAR	19	983.52	1965.04	2	108		3	1.80676	R	D
Rv2873	22227	LNPDVNLVDTLNGGEYTVFAPTNAAFDK	28	999.16	2994.48	3	62		3	0.10155	K	L
Rv2941	63058	DLGNILTILSGSER	14	744.41	1486.81	2	118		3	4.24928	R	V
Rv2941	63058	IVTPSPGTPEGPWLR	15	803.93	1605.86	2	53		3	2.32821	K	T
Rv2941	63058	SDSVLSDSSPVAILTTSSAVDDVVQHVAR	29	985.84	2954.5	3	37		3	6.47574	R	R
Rv3001c	36182	GDGLALALSYAK	12	589.82	1177.65	2	66		3	3.64378	R	A
Rv3001c	36182	VGVIGYGSQGHAHSLSLR	18	613.33	1836.97	3	49		3	4.62208	K	D
Rv3001c	36182	LVADVEGGNK	10	1001.53	1000.53	1	44		3	2.42777	K	Q
Rv3061c	76922	VTTDDILLGAYESALAR	17	904.47	1806.94	2	101		3	7.65623	R	A
Rv3061c	76922	TIATFQAVK	9	489.78	977.56	2	58		3	3.51909	R	H
Rv3061c	76922	AVAPGLFVPTVIASAVVAK	19	905.54	1809.08	2	52		3	7.64774	R	E
Rv3310	31901	HLSAYANWAK	10	580.8	1159.59	2	53		3	5.57933	R	T
Rv3310	31901	SQAAIIGNK	9	451.26	900.51	2	39		3	7.69581	R	S
Rv3310	31901	ASALPTFAHVVIVVEENR	18	651.36	1951.07	3	90		3	4.53601	nterm
Rv3413c	31229	RQDLINEVNLLNTK	14	835.47	1668.93	2	102		3	3.33424	R	V
Rv3413c	31229	VEQMIAQGQWAEAQDELAEVSSTVQAVTDGSR	32	1145.21	3432.63	3	55		3	0.920095	K	R
Rv3413c	31229	QDLINEVNLLNTK	13	757.41	1512.82	2	50		3	2.74853	R	V
Rv3572	19015	AGGSDVITTVYFGEGPPDK	19	955.46	1908.92	2	122		3	1.87331	K	Y
Rv3572	19015	TPDGPTGFPPGLWAR	15	784.9	1567.79	2	98		3	3.99817	R	Q
Rv3572	19015	LAYLDAHATSQFER	14	811.4	1620.8	2	94		3	2.2875	R	V
Rv3627c	46977	ALGLDPAAVTIASAPAGAR	19	861.48	1720.95	2	102		3	2.18474	K	Q
Rv3627c	46977	TGSLTAINSLVGVLTDR	17	858.98	1715.95	2	97		3	3.63626	K	S
Rv3627c	46977	QLAVVQSAPLIQR	13	474.95	1421.85	3	34		3	7.57694	R	L
Rv3668c	23487	YIPLHTPAVVMSINADLADINAK	23	1233.66	2465.31	2	87		3	2.45292	K	N
Rv3668c	23487	VTPVAVFNGFAINGIGPDPSFGQIACK	27	1388.71	2775.42	2	77		3	1.51196	K	Q
Rv3668c	23487	NRPGAGFVPVPA	12	1181.64	1180.64	1	31		3	5.87441	K	-
Rv3684	37885	VGPSTGTNLWGAFGLLAEMVK	21	1074.56	2147.12	2	110		3	2.46511	R	Q
Rv3684	37885	IEGIGRPR	8	449.27	896.53	2	51		3	6.69195	R	V
Rv3684	37885	YDIVMPTSSR	10	584.79	1167.57	2	45		3	4.89857	R	I
Rv3696c	56078	NTYGTGNFLLLNTGETIVR	19	1042.05	2082.09	2	137		3	7.7014	K	S
Rv3696c	56078	DVVDAMEADSGVR	13	682.31	1362.62	2	67		3	2.65897	R	L
Rv3696c	56078	ETTLVWNR	8	509.77	1017.53	2	35		3	6.42828	R	H
Rv3710	70551	TVWGVGIAPSITTASLR	17	864.99	1727.97	2	87		3	3.58989	K	A
Rv3710	70551	HASDPVTIASPAQPGEAGR	19	620.98	1859.93	3	54		3	5.18991	R	H
Rv3710	70551	IAEGTAGEGGEVSPK	15	701.35	1400.69	2	41		3	4.53977	K	E
Rv3853	16308	SQFAGPISTVR	11	581.81	1161.62	2	57		3	3.37226	R	C
Rv3853	16308	GIDIGIK	7	715.43	714.43	1	31		3	9.65469	R	A
Rv3853	16308	CFQDNALLK	9	554.78	1107.55	2	28		3	5.46984	R	S
Rv3875	9898	WDATATELNNALQNLAR	17	950.98	1899.95	2	143		3	2.61195	K	T
Rv3875	9898	LAAAWGGSGSEAYQGVQQK	19	954.47	1906.93	2	130		3	2.85412	K	W
Rv3875	9898	TISEAGQAMASTEGNVTGMFA	21	1036.97	2071.93	2	122		3	2.40158	R	-
Rv3914	12651	NFQVVSIPTLILFK	14	809.98	1617.96	2	83		3	2.60981	R	D
Rv3914	12651	MVAPVLEEIATER	13	729.39	1456.77	2	66		3	3.62179	K	A
Rv3914	12651	ELSDVVPNLN	10	1099.56	1098.56	1	32		3	5.6533	R	-
Rv0020c	56903	VPGYAPQGGGYAEPAGR	17	823.9	1645.8	2	99		2	3.78637	R	D
Rv0020c	56903	QDYGGGADYTR	11	601.76	1201.51	2	90		2	5.1439	R	Y
Rv0046c	40183	IADVAPTNVIVQR	13	698.4	1394.8	2	85		2	3.23736	K	G
Rv0046c	40183	VPIVGDDIK	9	478.28	954.55	2	56		2	6.22237	R	S
Rv0078A:594bp(197aa)	21656	ALVDAASPQDIQDAR	15	785.4	1568.79	2	73		2	4.30343	R	K
Rv0078A:594bp(197aa)	21656	DRDLAAEWTR	10	616.8	1231.6	2	21		2	2.42297	R	L
Rv0126	68835	DFGSAAALPADPTWFK	16	847.41	1692.82	2	77		2	2.23303	K	H
Rv0126	68835	DTSTSLLNFTR	11	627.82	1253.64	2	71		2	2.84879	R	T
Rv0148	29874	VIVVTGAGGGLGR	13	578.35	1154.69	2	99		2	5.61055	R	E
Rv0148	29874	LGLVGLINTLALEGAK	16	791.48	1580.96	2	85		2	2.35665	K	Y
Rv0172	56577	GGPVLADNAVIPVER	15	753.92	1505.83	2	80		2	4.36777	R	T
Rv0172	56577	NIQLEPPYR	9	565.3	1128.6	2	29		2	2.08748	R	G
Rv0203	14006	VASDLHALSQPLTDLSTR	18	962.51	1923.01	2	95		2	2.3936	K	C
Rv0203	14006	ASDPCAASEVAR	12	617.28	1232.55	2	36		2	4.25131	nterm
Rv0229c	25282	TQITDLEVGYSAR	13	726.87	1451.74	2	116		2	2.99115	R	N
Rv0229c	25282	YLLDTSVIK	9	526.31	1050.61	2	29		2	5.32424	K	R
Rv0234c	54665	QVEDAAAAGAVIR	13	635.84	1269.68	2	109		2	3.00217	K	C
Rv0234c	54665	FAAPALMAGNVGLLK	15	736.92	1471.83	2	106		2	4.29736	R	H
Rv0281	33060	LFTGIDALAGR	11	567.32	1132.63	2	72		2	5.08156	R	R
Rv0281	33060	EVLASHGAQPR	11	582.81	1163.61	2	31		2	4.91876	R	A
Rv0285	9560	AGVGVGESGASYLAGDAAAAATYGVVGG	28	1199.58	2397.16	2	91		2	2.77289	R	-
Rv0285	9560	AVVPPAADPVSLQTAAGFSAQGVEHAVVTAEGVEELGR	38	933.23	3728.91	4	40		2	1.68047	nterm
Rv0296c	51953	LAAEGILFTR	10	545.82	1089.63	2	81		2	5.97147	R	A
Rv0296c	51953	YLGVYHHPDVYSPR	14	568.28	1701.84	3	42		2	6.0359	R	L
Rv0357c	47136	VNGITDYFLTK	11	635.84	1269.67	2	55		2	4.87393	R	L
Rv0357c	47136	ALDPAQVVDALLEQAEGFK	19	672.02	2013.06	3	30		2	0.35029	K	H
Rv0408	73455	IAVNLGAPVLLTVR	14	718.45	1434.9	2	86		2	2.54897	R	A
Rv0408	73455	GALVDDIVNTVAITAIQAQGVHE	23	778.75	2333.24	3	47		2	4.04067	R	-
Rv0458	54825	LIMQYASHNLIPVTLELGGK	20	733.07	2196.21	3	48		2	4.78421	R	S
Rv0458	54825	VLSYIEIGKQEGAVIIAGGER	21	734.74	2201.22	3	29		2	4.77441	K	A
Rv0489	27256	FLPYFTDVIVGDLR	14	827.95	1653.89	2	61		2	4.04159	R	V
Rv0489	27256	HYGALQGLDK	10	551.29	1100.57	2	39		2	5.97384	R	A
Rv0503c	34866	AMFDEVDSPR	10	583.76	1165.52	2	54		2	3.28075	K	R
Rv0503c	34866	IGANYVPTLNAWADALQAHKDEAIALK	27	724.13	2892.52	4	36		2	6.61613	R	G
Rv0507	27255	AYVTGPAALNADQAEAGDK	19	931.45	1860.89	2	45		2	2.29839	K	S
Rv0507	27255	FYSDLMR	7	466.22	930.44	2	44		2	4.75644	R	K
Rv0549c	14716	AGALTVAYVDAALEELR	17	881.47	1760.94	2	63		2	2.43792	R	Q
Rv0549c	14716	ASPTSPPEQVVVDASAMVDLLAR	23	785.07	2352.22	3	41		2	4.88294	R	T
Rv0555	58053	GVAGIDGTVSTAIGAALAYEGAHER	25	796.07	2385.2	3	93		2	0.250266	R	T
Rv0555	58053	WPDVSGNSQATGTR	14	738.35	1474.69	2	66		2	4.28811	R	A
Rv0577	27382	MSFITDPTGAAVGLWQANR	19	1018.01	2034.01	2	81		2	3.13955	R	H
Rv0577	27382	FAVLSDPQGAIFSVLKPAPQQ	21	738.4	2212.2	3	60		2	4.41309	R	-
Rv0731c	34929	QAVILASGLDSR	12	615.35	1228.69	2	95		2	4.60349	R	A
Rv0731c	34929	TAWIAEGLLGYLSAEAQDR	19	688.68	2063.05	3	45		2	5.69212	R	L
Rv0733	20081	TVDAVGTMDEVFAR	14	755.86	1509.72	2	82		2	2.12126	K	A
Rv0733	20081	LGIPQISTGELFR	13	715.9	1429.8	2	60		2	2.65408	K	R
Rv0777	51091	SHNVAAQATTLGK	13	649.35	1296.69	2	77		2	4.77477	R	R
Rv0777	51091	DALEAALADKK	11	572.81	1143.62	2	38		2	3.34578	R	A
Rv0811c	39448	AADMAVLSLLGPR	13	657.37	1312.73	2	66		2	4.71783	R	L
Rv0811c	39448	LGVDTDER	8	452.72	903.44	2	46		2	4.26587	R	T
Rv0821c	23556	ATQALLQADLVLAEQVISDHEK	22	798.09	2391.28	3	37		2	4.14141	R	I
Rv0821c	23556	VAVELGNSAQEVVLSHDPEK	20	707.7	2120.08	3	37		2	4.86292	R	A
Rv0835	23256	VDSLIVSIEDVR	12	672.87	1343.74	2	92		2	2.28629	R	R
Rv0835	23256	VDSLIVSIEDVRR	13	750.92	1499.84	2	31		2	2.13006	R	I
Rv1070c	27370	ATATTISQMSASAAR	15	733.87	1465.73	2	97		2	4.04284	R	M
Rv1070c	27370	LGVLPGMGGSQR	12	586.32	1170.63	2	38		2	5.1997	K	L
Rv1084	71576	FPPSALLEALMR	12	672.87	1343.74	2	87		2	2.68965	K	H
Rv1084	71576	AAFLQLLSAISETWR	15	853.47	1704.93	2	50		2	3.64483	K	E
Rv1096	31172	LLHILTDNDAK	11	626.85	1251.69	2	41		2	5.82889	R	A
Rv1096	31172	TPTLYRPAGGLSNDAVR	17	596.65	1786.95	3	31		2	0.212639	R	Q
Rv1143	38831	ADVLIEGYRPGVTER	15	837.94	1673.88	2	42		2	2.86989	K	L
Rv1143	38831	ATGMWTDTR	9	527.73	1053.46	2	36	1Met(ox)	2	3.95149	R	G
Rv1159A:285bp(94aa)	10373	AVLTDEQVDAALHDLNGWQR	20	751.04	2250.12	3	69		2	0.837225	.	A
Rv1159A:285bp(94aa)	10373	SIKFPTFMAGIDAVR	15	551.63	1651.89	3	61		2	8.32065	R	R
Rv1201c	32761	LAVSDVPVELAALIGR	16	811.98	1621.95	2	67		2	3.23676	R	D
Rv1201c	32761	MVDYVVPTGVR	11	618.33	1234.65	2	35		2	5.1321	R	I
Rv1352	12955	TEGPSNPLILVFGR	14	500.61	1498.83	3	64		2	2.81612	R	V
Rv1352	12955	ETGEQFPGDGVFLVGTDIAPGTYR	24	1263.61	2525.22	2	100		2	0.750071	nterm
Rv1419	17184	QVESVAFPGECVNIGNALWAR	21	1159.07	2316.14	2	54		2	0.885425	R	L
Rv1419	17184	WNLTDDR	7	919.43	918.42	1	34		2	3.51602	R	Q
Rv1492	64901	INVVQALSNLLTR	13	720.93	1439.85	2	113		2	2.54183	K	L
Rv1492	64901	VLDPAGGSWFVEELTDR	17	945.97	1889.93	2	37		2	3.24151	R	L
Rv1568	46746	ITELAAGLTAGLDTAR	16	786.93	1571.86	2	83		2	2.40289	R	A
Rv1568	46746	EAVSPVVAVAAHGAWLTLIR	20	687.39	2059.17	3	38		2	5.19622	R	D
Rv1627c	42702	MDLYGATVEDFAQVK	15	843.91	1685.81	2	78		2	3.69921	R	V
Rv1627c	42702	VGVTANQGLFGHGSSVIVAR	20	657.02	1968.06	3	62		2	5.4421	K	-
Rv1630	53169	TAGGSLASDAQLAALR	16	751.4	1500.8	2	54		2	2.45792	K	E
Rv1630	53169	HVEVPDQVVAVGDDAMVK	18	636.66	1906.96	3	35		2	5.05016	R	V
Rv1656	33119	ALLVWLLER	9	556.85	1111.69	2	56		2	5.19675	K	S
Rv1656	33119	GVAVIFDK	8	848.49	847.48	1	44		2	3.0528	R	N
Rv1774	48709	GAGPGFFGVVTSFYLK	16	823.93	1645.86	2	74		2	2.28968	R	L
Rv1774	48709	FASDAAMAK	9	456.22	910.43	2	62		2	6.75171	R	L
Rv1810	12362	DYNPGLTMDSAAK	13	691.82	1381.63	2	78		2	4.08684	R	F
Rv1810	12362	FAAIASGAYCPEHLEHHPS	19	698.65	2092.96	3	43		2	4.61809	K	-
Rv1832	100133	LVGVSVDSDGTPAYR	15	768.39	1534.77	2	85		2	4.54278	R	L
Rv1832	100133	LTGITVDDVAK	11	566.32	1130.63	2	40		2	5.84486	K	R
Rv1876	18443	QDTTSAVLLEK	11	602.82	1203.64	2	58		2	3.23859	K	I
Rv1876	18443	LLNEQLTSELTAINQYFLHSK	21	821.44	2461.3	3	50		2	3.18752	R	M
Rv1891	14328	YDGDVPGMNYDASLGAPCSSWER	23	1274.03	2546.06	2	86		2	1.63694	R	F
Rv1891	14328	GWQPGWFTGAGFFPPEP	17	939.43	1876.86	2	84		2	7.60553	R	-
Rv1906c	15641	MGNPDGALIDNALSK	15	766.37	1530.74	2	92	1Met(ox)	2	2.44895	R	K
Rv1906c	15641	KPQVVTIEPTDK	12	677.88	1353.76	2	90		2	3.21919	K	A
Rv1910c	19951	FTLYHLPAVPPLAGLAGTQAAR	22	1132.63	2263.25	2	58		2	1.50852	R	V
Rv1910c	19951	VIAQAATMQAR	11	1159.63	1158.62	1	37		2	2.85275	R	L
Rv2031c	16217	SEFAYGSFVR	10	581.78	1161.55	2	61		2	3.37246	R	T
Rv2031c	16217	TVSLPVGADEDDIK	14	729.87	1457.73	2	47		2	3.62146	R	A
Rv2067c	46212	DLLSDSALVDTFLHGR	16	586.97	1757.91	3	35		2	0.417839	R	Q
Rv2067c	46212	LDFVAVALPASG	12	1159.63	1158.63	1	25		2	5.90835	R	-
Rv2080	20482	QIVAAADLQAVR	12	627.86	1253.72	2	89		2	3.09098	K	A
Rv2080	20482	MAFLLQGDHDAYFQHVR	17	683.33	2046.99	3	73		2	0.35994	R	A
Rv2158c	55389	GAVAVLTDPAGVAEIAGR	18	833.96	1665.91	2	79		2	3.74133	R	A
Rv2158c	55389	AADAITVSAADRPAHWR	17	603.31	1806.93	3	22		2	0.178225	R	A
Rv2198c	31050	APGDIISVTYVDAAGR	16	802.92	1603.83	2	121		2	3.88242	K	R
Rv2198c	31050	QVTYSVTGTK	10	1083.57	1082.57	1	42		2	2.90575	R	A
Rv2204c	12707	TLDGDQTAEFGGVR	14	733.35	1464.69	2	88		2	3.86413	R	L
Rv2204c	12707	YNLFFDDR	8	545.25	1088.5	2	45		2	4.04258	R	T
Rv2211c	40028	TAVGLFDVSHLGK	13	672.37	1342.73	2	85		2	4.12474	R	A
Rv2211c	40028	CGWAVGWR	8	496.23	990.46	2	51		2	4.1371	R	K
Rv2238c	16866	DQNQQLVTLR	10	607.83	1213.65	2	37		2	5.03157	R	G
Rv2238c	16866	LWTDALAALTA	11	1145.62	1144.62	1	37		2	2.88208	R	-
Rv2400c	37566	GVQVITSYGASADQSR	16	819.91	1637.81	2	91		2	3.19541	R	G
Rv2400c	37566	AGKPVQHVTPPQTFK	15	545.64	1633.91	3	33		2	5.32498	R	I
Rv2461c	21776	SNSQGLSLTDSVYER	15	828.4	1654.79	2	65		2	3.81197	R	L
Rv2461c	21776	LNAEFTGQPIER	12	687.85	1373.7	2	49		2	2.78112	R	I
Rv2465c	17438	TVADPGSLGIVLGGSGNGEQIAANKVPGAR	30	935.83	2804.48	3	90		2	3.70509	R	C
Rv2465c	17438	VYLGADHAGYELK	13	718.36	1434.72	2	58		2	2.64341	R	Q
Rv2602	16130	TVLGAYGSPPLTNR	14	723.39	1444.77	2	77		2	3.00633	R	E
Rv2602	16130	ATQQSLLR	8	458.76	915.52	2	46		2	4.83655	R	L
Rv2607	25285	AQLDNQLAEVTR	12	679.36	1356.71	2	76		2	5.09888	R	R
Rv2607	25285	GAQLGAWASQQSR	13	680.34	1358.68	2	62		2	2.26978	R	P
Rv2790c	43219	YGTTAEHFAK	10	562.77	1123.54	2	39		2	3.40763	K	I
Rv2790c	43219	WVVNPSGGLISK	12	628.85	1255.7	2	30		2	3.03687	R	G
Rv2844	16986	VLGAWPITAAFPGGDE	16	800.9	1599.81	2	80		2	2.69955	R	-
Rv2844	16986	AVVEHAETADDR	12	656.81	1311.61	2	55		2	3.32775	R	V
Rv2869c	43092	VGDTPVSSFDEMAAAVR	17	876.42	1750.83	2	122		2	3.53594	K	K
Rv2869c	43092	DGTAIVTYVDIESTQR	16	884.44	1766.88	2	71		2	2.12767	R	W
Rv2992c	53913	GPVTFAAGSVPDFALTR	17	853.45	1704.89	2	133		2	3.64492	R	A
Rv2992c	53913	IVVLGDAWELLK	12	678.4	1354.8	2	83		2	2.67157	R	F
Rv3048c	36993	GLALVDDVTR	10	529.8	1057.59	2	59		2	5.51545	R	A
Rv3048c	36993	VSAINWNR	8	480.26	958.51	2	51		2	7.1226	R	L
Rv3089	54824	LQAYVEPSTDVR	12	689.35	1376.7	2	83		2	2.63663	R	M
Rv3089	54824	VVIYGAPSAPVIDAIR	16	820.97	1639.94	2	46		2	2.28971	K	A
Rv3224	30080	SRKPEVYADAAYVIVNKPATEYTGK	25	693.37	2769.46	4	119		2	7.99414	R	T
Rv3224	30080	LPGTVFTAAK	10	1004.58	1003.57	1	29		2	2.47294	K	E
Rv3255c	43427	YPGDAGVLAALLLNR	15	771.93	1541.86	2	53		2	8.93754	R	I
Rv3255c	43427	ISLAPGEAIFLPAGNLHAYVR	21	737.07	2208.22	3	34		2	9.36627	R	G
Rv3276c	45895	VLVTSADDPAAQVTPNVVIGSHTDLAALR	29	977.52	2929.56	3	71		2	3.61819	R	R
Rv3276c	45895	TPAVTSFIAPLVAMVGGGQLAR	22	719.4	2155.19	3	57		2	0.319597	R	M
Rv3336c	36364	FPGTLVVPDVLIPK	14	747.95	1493.89	2	68		2	3.09115	R	M
Rv3336c	36364	IYDLQDPTSK	10	590.3	1178.59	2	55		2	4.8431	K	M
Rv3389c	30506	FTKPVFPGETLSTVIWR	17	660.03	1977.09	3	39		2	0.36309	R	T
Rv3389c	30506	NAIVVLR	7	784.5	783.5	1	28		2	9.09654	K	G
Rv3457c	37740	IPVDSIYSPVLK	12	665.88	1329.76	2	78		2	3.34516	R	V
Rv3457c	37740	TESDLLDIR	9	531.28	1060.55	2	29		2	5.49717	R	N
Rv3465	22528	ELDVPGAWEITPTIHVDSR	19	712.36	2134.08	3	49		2	4.54589	R	G
Rv3465	22528	ASGLLPR	7	713.43	712.43	1	23		2	4.81749	R	W
Rv3534c	36762	IAFLMLPGVGTK	12	623.87	1245.73	2	49		2	4.52638	R	D
Rv3534c	36762	ELDSGAAVTH	10	500.24	998.48	2	47		2	4.11217	R	-
Rv3545c	48541	VRPETAADEIVR	12	678.37	1354.73	2	78		2	4.57514	K	W
Rv3545c	48541	WATPVTAFQR	10	588.81	1175.62	2	34		2	3.25158	R	T
Rv3546	41645	VGLGANAGPDR	11	513.77	1025.53	2	72		2	3.74427	R	S
Rv3546	41645	LITTALHELER	11	648.37	1294.73	2	57		2	4.78182	R	T
Rv3678c	15293	TGNLVYTAGQLPLEAGK	17	866.47	1730.93	2	119		2	3.29432	R	L
Rv3678c	15293	LGQLGVTLPQVAAPLAAYVPAVR	23	1152.67	2303.34	2	106		2	6.16776	R	T
Rv3772	38212	TQDFVEQAADAR	12	675.82	1349.63	2	84		2	4.09837	R	I
Rv3772	38212	VTVAAPEENDAFLR	14	766.39	1530.78	2	67		2	3.04157	R	F
Rv3797	65681	AGGSDLGALETTATR	15	710.36	1418.71	2	99		2	4.47607	R	S
Rv3797	65681	IGELTGGPVTR	11	550.31	1098.61	2	31		2	5.91877	R	W
Rv3800c	27591	VDIAIVGLSTR	11	572.34	1142.68	2	81		2	2.98811	R	F
Rv3800c	27591	AELTVPEMR	9	523.27	1044.54	2	28		2	3.31807	R	Q
Rv3859c	27762	ETVYFPSLSGQTLVYK	16	916.48	1830.95	2	83		2	3.79373	R	G
Rv3859c	27762	SGDGAGILIQVPDEFLR	17	893.97	1785.93	2	52		2	1.72319	R	E
Rv3869	51175	HAIDLTDR	8	470.75	939.49	2	39		2	5.93511	R	A
Rv3869	51175	VYPSPLPDEPLK	12	677.87	1353.73	2	37		2	4.08282	R	I
Rv3872	9922	TYSQIDDGAAGVFAE	15	772.35	1542.69	2	67		2	4.19583	R	-
Rv3872	9922	AGEAVQDVAR	10	508.26	1014.52	2	64		2	6.01239	R	T
Rv3883c	45286	EGPVPIAGTSFAAAYVSGLAALLR	24	1166.14	2330.28	2	114		2	2.70798	R	Q
Rv3883c	45286	PAPTDGFVGVAPDAR	15	735.37	1468.74	2	95		2	2.57968	R	L
Proteins with 1 peptide, exceptional high score (>42, 1/10000 false-positive rate)
Accession number	Mass [Da]	Sequence	Pepide lenght	MCR (Mass charge ratio) [Th]	Measured mass [Da]	Charge	Score	Modifications	# Peptides /protein	Absolute calibrated mass relative error [ppm]	Left flanking AA	Right flanking AA
Rv1911c	19957	FTLYHLPVALQLPPGATGVQAAQAIAQAASGQAR	34	1139.62	3415.85	3	136		1	0.0326867	R	L
Rv3451	25079	QQTGMEIGVYPVNYAASR	18	992.48	1982.96	2	127		1	1.8024	R	L
Rv2334	32846	FVAVEPAASPVLSGGQK	17	828.95	1655.9	2	121		1	2.66458	R	G
Rv0500	30153	IAIIGGGSIGEALLSGLLR	19	905.54	1809.08	2	118		1	2.58943	R	A
Rv0907	56797	ATFAGDTLNLEYYDADK	17	953.94	1905.88	2	117		1	3.50134	K	L
Rv1932	17057	GNAINTVGELPAVGSPAPAFTLTGGDLGVISSDQFR	36	1176.94	3527.81	3	105		1	2.81748	R	G
Rv2212	39775	LVAAAAPGQILAAAQLR	17	817.49	1632.97	2	101		1	2.91589	R	D
Rv3389c	30506	VGTFNPAALLHGSQGIR	17	869.47	1736.94	2	100		1	2.62317	K	L
Rv0174	54428	LVDSTQAIVGDFK	13	696.87	1391.74	2	98		1	2.22758	R	T
Rv1493	80611	AGADGLGNNLLALAIDAAR	19	898.48	1794.96	2	97		1	7.70416	R	A
Rv1498A:213bp(70aa)	7624	VIEIVGTSPDGVDAAIQGGLAR	22	1069.58	2137.15	2	97		1	2.94229	R	A
Rv1794	32493	VLAAPDLEVVALLSR	15	783.47	1564.93	2	96		1	3.67392	K	G
Rv3372	41834	MSQLPDALQALGLADGLVAR	20	1020.05	2038.1	2	96		1	1.82687	R	Q
Rv1037c	9884	NFQVIYEQANAHGQK	15	873.93	1745.86	2	95		1	2.61885	R	V
Rv2855	50428	GVFALGDVSSPYLLK	15	783.43	1564.86	2	95		1	2.41415	R	H
Rv1435c	18590	DALTDPAPAGGPVPGQPVLPGPSASAPAGAR	31	1396.22	2790.43	2	94		1	1.50805	K	-
Rv1412	21421	ELTTLGSAAVGTR	13	638.35	1274.69	2	93		1	5.4775	R	V
Rv3318	65223	AVVIATGGSGR	11	494.28	986.56	2	93		1	3.49132	K	M
Rv1637c	28090	TWQPADFTQLLDDVTTR	17	1004	2005.99	2	92		1	8.1795	K	V
Rv2679	29844	LAAGAQNAIR	10	492.78	983.56	2	92		1	3.2713	R	W
Rv2752c	59748	VTALGGINEIGR	12	600.34	1198.68	2	92		1	2.95761	R	N
Rv0903c	25295	VAGLEAGADDYLVKPFVLAELVAR	24	839.46	2515.38	3	90		1	3.97582	R	V
Rv1001	43201	LGLPLAQELSAYLR	14	772.45	1542.89	2	88		1	4.03122	R	S
Rv3841	20429	AGANLFELENFVAR	14	775.9	1549.8	2	88		1	2.41321	R	E
Rv0075	43024	YLLDLDALQAAFVR	14	804.44	1606.88	2	85		1	2.34801	R	G
Rv3282	23224	AAQVATTLTGTQR	13	659.36	1316.71	2	85		1	5.27764	K	I
Rv3208ATB9.4:273bp(90aa)	9395	IAYVEIGVADAR	12	638.85	1275.69	2	84		1	5.66602	R	R
Rv2503c	23055	ETVTTLPGAAFFSSSTSFGIIR	22	1145.09	2288.18	2	83		1	1.66672	K	G
Rv2971	30484	LIDTAYAYGNEAAVGR	16	842.42	1682.83	2	83		1	2.65037	R	A
Rv3395A:627bp(208aa)	22215	GGSVTTADHTLILVAGNGDLDVAR	24	784.74	2351.22	3	83		1	4.5074	R	R
Rv0423c	60316	VNANIGNSAVTSSIAEEVDKMVWATR	26	921.46	2761.39	3	80		1	3.90232	K	W
Rv2537c	15837	SELIVNVINGPNLGR	15	797.95	1593.89	2	79		1	3.93187	.	L
Rv0822c	73145	VTGIGQLVQVVLGQDFSAVR	20	1043.59	2085.17	2	77		1	2.89349	R	A
Rv0311	44925	ALNFEGDDVPTIFK	14	783.39	1564.79	2	76		1	8.80494	K	G
Rv0054	17368	EAAENVAESLTR	12	645.32	1288.63	2	75		1	2.99484	R	G
Rv2476c	27329	WLGDGNFLLLGYQR	14	826.43	1650.86	2	75		1	1.90704	R	C
Rv3624c	23646	SVLLTAEQIQAR	12	664.88	1327.75	2	75		1	2.30435	K	I
Rv0340	18340	ADVNSLIPVVSDSLSMSEPIGAAGGAHAGDR	31	998.49	2992.47	3	74		1	3.80406	R	G
Rv1377c	23029	DVLGGAGWDIESLEPATVR	19	993	1984	2	74		1	1.80187	R	R
Rv3802c	35654	VTGPIAQQFAPAR	13	678.38	1354.75	2	73		1	4.07897	K	V
Rv1485	37520	LQAEAAGIAYAR	12	617.33	1232.66	2	71		1	3.52726	R	A
Rv0546c	14337	DLEATQTELVSR	12	681.35	1360.69	2	70		1	3.65789	R	G
Rv1665	37787	AGGPDILDSR	10	500.76	999.51	2	69		1	5.89599	R	S
Rv2246	46531	YMPNGAAAAVGLER	14	710.36	1418.71	2	67		1	4.374	K	H
Rv3303c	51710	GELIDSTPGLAR	12	614.83	1227.66	2	67		1	2.89902	R	H
Rv2258c	37661	LGLANATFER	10	546.3	1090.59	2	66		1	5.31728	R	H
Rv0899	33636	IVADYLVAR	9	510.3	1018.59	2	64		1	5.48659	K	G
Rv1536	117666	ELGEEPVVLGTYR	13	731.38	1460.76	2	64		1	2.11846	R	G
Rv1746	50922	VCMQQTGQTR	10	604.78	1207.55	2	64		1	4.653	R	R
Rv2991	18249	VGVSVWER	8	466.25	930.5	2	64		1	4.32331	R	Y
Rv0050	71188	MSLNTSYYR	9	567.77	1133.53	2	63		1	5.72179	K	L
Rv1368	26949	GLGAVVGQVQNPTIQGR	17	847.47	1692.93	2	63		1	2.33449	R	D
Rv2171	23856	NGNIVILEGR	10	542.81	1083.61	2	63		1	5.58059	R	A
Rv3028c	31672	GVGSAENFSVVEALADSLGAAVGASR	26	812.08	2433.23	3	62		1	3.48164	R	A
Rv3150	48584	ELLDYAGGVR	10	546.79	1091.57	2	62		1	5.65039	R	A
Rv0431	16895	TLGAAVELR	9	465.27	928.54	2	61		1	4.3334	R	L
Rv1097c	29969	VDADITIADSSR	12	631.81	1261.62	2	61		1	3.06876	R	N
Rv1850	61129	GNTVNPDALWEQLR	14	806.91	1611.81	2	61		1	3.88287	K	G
Rv1938	39412	LLLDFLGGLRP	11	607.37	1212.73	2	61		1	4.67767	R	-
Rv1827	17209	HPDSDIFLDDVTVSR	15	572.61	1714.83	3	60		1	6.34963	R	R
Rv1989c	20407	QSVDLTPALYQELR	14	816.93	1631.86	2	60		1	2.02126	R	A
Rv0680c	13273	NGDPFIWDR	9	560.26	1118.52	2	59		1	2.0808	R	G
Rv1174c	10988	NFLAAPPPQR	10	555.81	1109.61	2	59		1	5.46053	R	A
Rv1981c	36795	LTNTADLIR	9	508.79	1015.57	2	59		1	4.06033	K	L
Rv0127	50019	LSSTVAVVPELR	12	635.87	1269.74	2	58		1	3.00202	R	E
Rv2540c	41792	DAVTVLSGIR	10	515.8	1029.59	2	57		1	5.98361	R	H
Rv0274	21239	TVDFYSNILGMPLIK	15	855.96	1709.91	2	56		1	1.96483	R	A
Rv3356c	29662	HLDENAALER	10	584.29	1166.58	2	56		1	3.03687	K	V
Rv0636	14925	FTAVVPVPNDGK	12	622.34	1242.67	2	55		1	4.52601	R	G
Rv0858c	42525	LSVLAERPAT	10	528.81	1055.61	2	55		1	5.52773	R	-
Rv2195	47178	YQGETIYLAR	10	607.31	1212.62	2	55		1	2.4486	R	A
Rv2995c	35398	AVEAHLATR	9	484.27	966.53	2	55		1	6.13244	R	G
Rv3067	14032	GISFTNPDAAVYNGK	15	777.38	1552.76	2	55		1	2.78617	R	M
Rv2579	33764	TAFGVEPYGQPK	12	647.33	1292.65	2	54		1	4.8221	.	Y
Rv1531	20954	TFNDLLATMLWHGTLDSR	18	1046.02	2090.03	2	53		1	1.67139	R	L
Rv3581c	16587	GEGLAAIATALVVSLR	16	770.96	1539.91	2	53		1	3.68318	R	-
Rv2138	36853	AGQGATTMAADPLGR	15	708.85	1415.69	2	52		1	3.8589	R	V
Rv0583c	23725	VLQFAPGELK	10	551.32	1100.63	2	50		1	5.50136	K	N
Rv2575	31129	TNPETWTHGSAAQR	14	778.37	1554.73	2	50		1	3.58959	R	Q
Rv0222	27320	ITANGPLAVVATK	13	627.87	1253.74	2	49		1	2.94928	K	R
Rv2035	18674	FTAQSAETTR	10	556.27	1110.54	2	49		1	3.54837	R	V
Rv1987	15024	SGTHYVLSPANWNR	14	801.4	1600.79	2	48		1	9.82282	R	I
Rv3786c	45144	SLLFGYALDEVDLLK	15	848.46	1694.92	2	48		1	2.22007	R	A
Rv0867c	40121	EQQIAVGER	9	515.27	1028.53	2	47		1	3.86768	R	V
Rv1023	44959	SGETEDTMIADLAVAIGSGQIK	22	736.03	2205.1	3	47		1	4.84474	R	T
Rv0852	30285	FVAAPTTTQSTPR	13	688.86	1375.72	2	46		1	2.25139	R	V
Rv1340	27587	TAAITGAYVALADAVTYLSAAGK	23	733.39	2197.17	3	46		1	5.05605	R	L
Rv3410c	39081	VASDGEPLNLK	11	571.81	1141.61	2	46		1	5.03346	R	T
Rv1257c	47436	QALDPQGILNPGSAI	15	747.4	1492.8	2	45		1	2.53624	K	-
Rv2006	27146	QTFLQLLNTGVPEGK	15	822.95	1643.9	2	45		1	1.91733	R	S
Rv2691	24282	VYIAAISGR	9	475.28	948.55	2	45		1	7.63083	K	A
Rv3246c	25320	GEGFDTAVIGDGTQALTAVR	20	989.5	1976.99	2	45		1	3.25274	R	E
Rv3666c	58459	SLPGFDPNLPGNEVLDYDPQR	21	1172.06	2342.12	2	45		1	6.01539	R	A
Rv1511	38400	ASVHTDELAR	10	549.78	1097.56	2	44		1	3.83424	R	I
Rv0157A	4793	GVETGDGYPPPAYPPV	16	808.38	1614.77	2	43		1	8.50343	R	-
Rv1275	19144	AIQGVDSIVMR	11	602.82	1203.64	2	43	1Met(ox)	1	3.6406	R	T
Rv3210c	25106	LTTPSTWLEALVK	13	729.91	1457.82	2	43		1	2.16882	R	T
Rv2223c	55613	EFIADTSEIR	10	590.8	1179.59	2	42		1	6.35806	R	T
Rv3796	39533	NYSGMTTIAR	10	565.27	1128.53	2	42	1Met(ox)	1	5.10378	K	D
Proteins with 1 peptide, high score (30<x<42, or 5/10000 false-positive rate)
Accession number	Mass [Da]	Sequence	Pepide lenght	MCR (Mass charge ratio) [Th]	Measured mass [Da]	Charge	Score	Modifications	# Peptides /protein	Absolute calibrated mass relative error [ppm]	Left flanking AA	Right flanking AA
Rv0014c	66583	NLNVYGFTK	9	528.28	1054.55	2	41		1	5.72179	K	F
Rv0384c	92480	TAIVEGLAQR	10	529.3	1056.6	2	41		1	3.27422	K	I
Rv0403c	15365	ITVNEVIR	8	472.28	942.56	2	41		1	6.7089	R	E
Rv3755c	21956	VWPAMLTWR	9	580.31	1158.61	2	41		1	6.10496	R	A
Rv1284	18316	IEVNPFVTK	9	523.8	1045.59	2	40		1	5.76691	R	H
Rv2224c	56484	IGSLVINPGGPGESGIEAALGVFQTLPK	28	907.83	2720.49	3	40		1	0.278009	K	R
Rv1733c	22558	LRLPCRTILR	10	649.39	1296.77	2	39		1	9.05204	R	V
Rv3105c	42213	SYVLHPYQMVK	11	682.85	1363.7	2	39		1	9.88022	R	D
Rv1817	51174	VWPFLELAVPAPR	13	747.92	1493.84	2	38		1	9.1613	K	G
Rv3304	17503	YLGVMADAAEIAGAPSDYVHDLR	23	812.06	2433.18	3	38		1	0.230327	R	T
Rv0440	56692	EIELEDPYEK	10	632.8	1263.6	2	37		1	2.16664	K	I
Rv0727c	23337	TAQIVWGAR	9	501.28	1000.55	2	36		1	2.80114	R	A
Rv1792	10858	NIVNMLHGVR	10	576.82	1151.63	2	35		1	5.63018	R	D
Rv2716	24559	VVSDGVAQLD	10	1002.51	1001.51	1	35		1	3.20029	R	-
Rv2603c	26839	SSVPNENIER	10	572.78	1143.56	2	33		1	3.06223	K	A
Rv0006	92332	ALDALDEVIALIR	13	706.41	1410.82	2	32		1	2.58436	K	A
Rv0041	28575	TWQENWAR	8	545.76	1089.51	2	32		1	6.01903	R	L
Rv3369	15765	DDAPYWAK	8	965.43	964.43	1	32		1	7.39619	R	Y
Rv1009	38226	ADLATREEQIAVAEVTR	17	624.66	1870.99	3	31		1	4.83041	R	L
Rv0773c	54843	LDDGYLAASDPR	12	646.81	1291.61	2	30		1	4.75544	R	R
Rv1330c - REVERSED	54496	LGDGPLSR	8	407.72	813.43	2	30		1	4.81254	K	L
Rv2843	17838	LVATTSGYR	9	484.26	966.52	2	30		1	4.14517	R	A
Rv3524	36321	SDSVYVVDYDNAK	13	737.84	1473.67	2	30		1	3.61593	R	V
