# Supplementary material for: High accuracy mass spectrometry analysis as a tool to verify and improve gene annotation using Mycobacterium tuberculosis as an example
Source: BMC Genomics. 2008 Jul 2;9:316. doi: 10.1186/1471-2164-9-316 (PMC2483986; doi:10.1186/1471-2164-9-316)
Supplement: Additional file 2 — Comparison between genes annotated for H37Rv. The file contains comparisons of Locus from M. tuberculosis H37Rv that were similarly annotated between Sanger and TIGR institutes. [file 1471-2164-9-316-S2.xls]

## Sheet: Sheet1
Sanger Locus	5' End	3' End	Seq.Len	Protein Len	GC	SwissProt	StopC	TIGR Locus	5' End	3' End	Seq.Len	Protein Len	GC	SwissProt	GeneBankID	StopC			Protein Lenght Difference
Rv0002	2052	3260	1209	402	59.96	Q50790	TGA	NT02MT0001	2052	3260	1209	402	59.96	Q50790	CAA16239.1	TGA			0
Rv0003	3280	4437	1158	385	59.93	Q59586	TGA	NT02MT0002	3295	4437	1143	380	60.01	Q59586	CAB02424.1	TGA			5
Rv0004	4434	4997	564	187	66.13	P71573	TAA	NT02MT0004	4434	4997	564	187	66.13	P71573	CAB02425.1	TAA			0
Rv0005	5123	7267	2145	714	60.27	P41514	TAA	NT02MT0005	5123	7267	2145	714	60.27	P41514	CAB02426.1	TAA			0
Rv0006	7302	9818	2517	838	63.88	Q07702	TAA	NT02MT0006	7398	9818	2421	806	64.06	Q07702	CAB02427.1	TAA			32
Rv0007	9914	10828	915	304	68.19	P71575	TAA	NT02MT0008	9914	10828	915	304	68.19	P71575	CAB02428.1	TAA			0
Rv0008c	12311	11874	438	145	70.77	P71577	TGA	NT02MT0012	12311	11874	438	145	70.77	P71577	CAB02429.1	TGA			0
Rv0009	12468	13016	549	182	62.47	P65762	TGA	NT02MT0013	12468	13016	549	182	62.47	P65762	CAB02430.1	TGA			0
Rv0010c	13558	13133	426	141	62.44	P71580	TGA	NT02MT0015	13492	13133	360	119	61.66	P71580	CAB02431.1	TGA			22
Rv0011c	13995	13714	282	93	56.38	P67376	TGA	NT02MT0016	13890	13714	177	58	53.67	P67376	CAB02432.1	TGA			35
Rv0012	14089	14877	789	262	64.76	P71582	TGA	NT02MT0018	14134	14877	744	247	65.18	P71582	CAB02446.1	TGA			15
Rv0013	14914	15612	699	232	63.94	No Data	TGA	NT02MT0019	14914	15612	699	232	63.94	No Data	CAB02433.1	TGA			0
Rv0014c	17470	15590	1881	626	63.26	P0A5S4	TAG	NT02MT0021	17572	15590	1983	660	63.23	P0A5S4	CAB02434.1	TAG			-34
Rv0015c	18762	17467	1296	431	67.66	P65726	TGA	NT02MT0022	18762	17467	1296	431	67.66	P65726	CAB02435.1	TGA			0
Rv0016c	20234	18759	1476	491	64.49	P71586	TGA	NT02MT0023	20234	18759	1476	491	64.49	P71586	CAB02436.1	TGA			0
Rv0017c	21640	20231	1410	469	62.12	P63760	TGA	NT02MT0024	21640	20231	1410	469	62.12	P63760	CAB02437.1	TGA			0
Rv0018c	23181	21637	1545	514	67.57	P71588	TGA	NT02MT0025	23172	21637	1536	511	67.44	P71588	CAB02438.1	TGA			3
Rv0019c	23737	23270	468	155	63.03	P71589	TGA	NT02MT0026	23695	23270	426	141	63.61	P71589	CAB02439.1	TGA			14
Rv0020c	25444	23861	1584	527	66.35	P71590	TGA	NT02MT0027	25444	23861	1584	527	66.35	P71590	CAB02440.1	TGA			0
Rv0021c	26881	25913	969	322	66.04	P71591	TAA	NT02MT0029	26854	25913	942	313	66.24	P71591	CAB02441.1	TAA			9
Rv0023	27595	28365	771	256	67.31	P67704	TGA	NT02MT0031	27436	28365	930	309	65.26	P67704	CAB02443.1	TGA			-53
Rv0024	28362	29207	846	281	69.03	P71594	TAA	NT02MT0032	28362	29207	846	281	69.03	P71594	CAB02444.1	TAA			0
Rv0025	29245	29607	363	120	65.28	P71595	TAG	NT02MT0033	29245	29607	363	120	65.28	P71595	CAB02445.1	TAG			0
Rv0026	29722	31068	1347	448	65.1	P71596	TAG	NT02MT0034	29740	31068	1329	442	65.01	P71596	CAB02411.1	TAG			6
Rv0027	31189	31506	318	105	62.89	P64667	TGA	NT02MT0035	31189	31506	318	105	62.89	P64667	CAB02412.1	TGA			0
Rv0028	31514	31819	306	101	63.72	P64669	TGA	NT02MT0036	31514	31819	306	101	63.72	P64669	CAB02413.1	TGA			0
Rv0029	32057	33154	1098	365	66.12	P71599	TAG	NT02MT0038	32057	33154	1098	365	66.12	P71599	CAB02414.1	TAG			0
Rv0030	33224	33553	330	109	65.45	P64671	TGA	NT02MT0039	33224	33553	330	109	65.45	P64671	CAB02415.1	TGA			0
Rv0032	34295	36610	2316	771	62.04	P71602	TGA	NT02MT0040	34295	36610	2316	771	62.04	P71602	CAB02417.1	TGA			0
Rv0033	36607	36870	264	87	56.81	P71603	TGA	NT02MT0041	36607	36870	264	87	56.81	P71603	CAB02418.1	TGA			0
Rv0034	36867	37262	396	131	65.65	P64673	TGA	NT02MT0043	36963	37262	300	99	66.33	P64673	CAB02419.1	TGA			32
Rv0035	37259	38947	1689	562	63.58	No Data	TGA	NT02MT0044	37259	38947	1689	562	63.58	No Data	CAB02420.1	TGA			0
Rv0036c	39829	39056	774	257	68.73	P64675	TGA	NT02MT0045	39829	39056	774	257	68.73	P64675	CAB02421.1	TGA			0
Rv0037c	41202	39877	1326	441	67.72	P0A5C1	TAG	NT02MT0046	41163	39877	1287	428	67.98	P0A5C1	CAB02422.1	TAG			13
Rv0038	41304	41912	609	202	65.35	P67757	TAG	NT02MT0047	41154	41912	759	252	64.69	P67757	CAB02423.1	TAG			-50
Rv0039c	42351	42004	348	115	71.83	P71696	TGA	NT02MT0048	42327	42004	324	107	72.53	P71696	CAB02447.1	TGA			8
Rv0041	43560	46469	2910	969	62.95	P67510	TAG	NT02MT0050	43560	46469	2910	969	62.95	P67510	CAB02520.1	TAG			0
Rv0042c	47205	46579	627	208	63.79	P71699	TGA	NT02MT0051	47205	46579	627	208	63.79	P71699	CAB02521.1	TGA			0
Rv0043c	48098	47364	735	244	63.67	P67737	TAA	NT02MT0052	48098	47364	735	244	63.67	P67737	CAB02522.1	TAA			0
Rv0044c	49025	48231	795	264	66.54	P71701	TGA	NT02MT0053	49025	48231	795	264	66.54	P71701	CAB02523.1	TGA			0
Rv0045c	49937	49041	897	298	67.11	P71702	TGA	NT02MT0054	49784	49041	744	247	67.2	P71702	CAB02524.1	TGA			51
Rv0046c	51122	50019	1104	367	63.94	P71703	TAG	NT02MT0055	51122	50019	1104	367	63.94	P71703	CAB02525.1	TAG			0
Rv0047c	51725	51183	543	180	66.48	P71704	TAA	NT02MT0056	51725	51183	543	180	66.48	P71704	CAB02526.1	TAA			0
Rv0048c	52695	51826	870	289	65.86	P71705	TGA	NT02MT0057	52530	51826	705	234	65.1	P71705	CAB02527.1	TGA			55
Rv0049	52829	53242	414	137	66.66	P64677	TAG	NT02MT0058	52808	53242	435	144	66.43	P64677	CAB02528.1	TAG			-7
Rv0050	53661	55697	2037	678	63.32	No Data	TGA	NT02MT0059	53235	55697	2463	820	65.16	No Data	CAB02529.1	TGA			-142
Rv0051	55694	57376	1683	560	64.52	P71708	TGA	NT02MT0060	55796	57376	1581	526	64.45	P71708	CAB02537.1	TGA			34
Rv0052	57408	57971	564	187	65.95	P71709	TGA	NT02MT0061	57312	57971	660	219	66.06	P71709	CAB02530.1	TGA			-32
Rv0053	58190	58480	291	96	60.13	P66591	TAA	NT02MT0062	58208	58480	273	90	61.17	P66591	CAB02531.1	TAA			6
Rv0054	58584	59078	495	164	66.66	P0A610	TGA	NT02MT0063	58584	59078	495	164	66.66	P0A610	CAB02532.1	TGA			0
Rv0055	59120	59374	255	84	64.7	No Data	TAG	NT02MT0064	59120	59374	255	84	64.7	No Data	CAB02533.1	TAG			0
Rv0056	59407	59865	459	152	62.09	P66315	TAA	NT02MT0065	59407	59865	459	152	62.09	P66315	CAB02534.1	TAA			0
Rv0058	60394	63018	2625	874	62.81	P71715	TGA	NT02MT0066	60394	63018	2625	874	62.81	P71715	CAB02519.1	TGA			0
Rv0059	63198	63890	693	230	61.9	O53604	TAA	NT02MT0067	63198	63890	693	230	61.9	O53604	CAA16240.1	TAA			0
Rv0060	63907	64965	1059	352	60.05	O53605	TGA	NT02MT0068	63907	64965	1059	352	60.05	O53605	CAA16241.1	TGA			0
Rv0062	65550	66692	1143	380	68.24	No Data	TAG	NT02MT0069	65550	66692	1143	380	68.24	No Data	CAA16243.1	TAG			0
Rv0063	66921	68360	1440	479	67.22	O53608	TAG	NT02MT0070	67065	68360	1296	431	66.89	O53608	CAA16244.1	TAG			48
Rv0064	68618	71557	2940	979	63.67	O53609	TAA	NT02MT0072	68618	71557	2940	979	63.67	O53609	CAA16245.1	TAA			0
Rv0065	71819	72220	402	133	62.43	O53610	TGA	NT02MT0073	71621	72220	600	199	64	O53610	CAA16246.1	TGA			-66
Rv0066c	74509	72272	2238	745	61.79	O53611	TGA	NT02MT0074	74509	72272	2238	745	61.79	O53611	CAA16247.1	TGA			0
Rv0067c	75196	74627	570	189	65.08	O53612	TGA	NT02MT0076	75175	74627	549	182	65.02	O53612	CAA16248.1	TGA			7
Rv0068	75299	76210	912	303	65.78	O53613	TGA	NT02MT0077	75299	76210	912	303	65.78	O53613	CAA16249.1	TGA			0
Rv0069c	77620	76235	1386	461	65.07	P66773	TGA	NT02MT0079	77620	76235	1386	461	65.07	P66773	CAA16250.1	TGA			0
Rv0070c	78894	77617	1278	425	66.11	O53615	TGA	NT02MT0080	78894	77617	1278	425	66.11	O53615	CAA16251.1	TGA			0
Rv0071	79484	80191	708	235	64.68	O53616	TGA	NT02MT0081	79484	80191	708	235	64.68	O53616	CAA16252.1	TGA			0
Rv0072	80622	81671	1050	349	61.71	O53617	TAG	NT02MT0082	80622	81671	1050	349	61.71	O53617	CAA16253.1	TAG			0
Rv0073	81674	82666	993	330	62.63	O53618	TAA	NT02MT0083	81674	82666	993	330	62.63	O53618	CAA16254.1	TAA			0
Rv0074	82746	83981	1236	411	66.01	O53619	TAA	NT02MT0085	82746	83981	1236	411	66.01	O53619	CAA16255.1	TAA			0
Rv0075	83994	85166	1173	390	64.1	O53620	TAA	NT02MT0086	84081	85166	1086	361	65	O53620	CAA16256.1	TAA			29
Rv0076c	85570	85181	390	129	62.3	O53621	TGA	NT02MT0087	85621	85181	441	146	62.13	O53621	CAA16257.1	TGA			-17
Rv0077c	86464	85634	831	276	66.18	O53622	TAG	NT02MT0088	86464	85634	831	276	66.18	O53622	CAA16258.1	TAG			0
Rv0078	86526	87131	606	201	67.98	O53623	TAG	NT02MT0089	86448	87131	684	227	65.78	O53623	CAA16259.1	TAG			-26
Rv0079	88202	89023	822	273	68.12	O53624	TGA	NT02MT0091	88109	89023	915	304	67.43	O53624	CAA16260.1	TGA			-31
Rv0080	89020	89478	459	152	68.84	O53625	TAG	NT02MT0092	89092	89478	387	128	67.44	O53625	CAA16261.1	TAG			24
Rv0081	89573	89917	345	114	65.5	O53626	TAA	NT02MT0093	89573	89917	345	114	65.5	O53626	CAA16262.1	TAA			0
Rv0082	89922	90401	480	159	69.58	O53627	TGA	NT02MT0094	89922	90401	480	159	69.58	O53627	CAA16263.1	TGA			0
Rv0083	90398	92320	1923	640	71.13	Q10880	TGA	NT02MT0095	90476	92320	1845	614	70.94	Q10880	CAA16264.1	TGA			26
Rv0084	92326	93276	951	316	68.55	Q10881	TGA	NT02MT0096	92326	93276	951	316	68.55	Q10881	CAA98920.1	TGA			0
Rv0085	93287	93949	663	220	68.92	P64681	TGA	NT02MT0097	93287	93949	663	220	68.92	P64681	CAA98921.1	TGA			0
Rv0086	93949	95415	1467	488	68.91	Q10883	TGA	NT02MT0098	93949	95415	1467	488	68.91	Q10883	CAA98922.1	TGA			0
Rv0087	95412	96890	1479	492	66.8	Q10884	TAA	NT02MT0099	95412	96890	1479	492	66.8	Q10884	CAA98923.1	TAA			0
Rv0088	96925	97599	675	224	61.77	P0A5C3	TGA	NT02MT0100	97120	97599	480	159	61.25	P0A5C3	CAA98924.1	TGA			65
Rv0089	97756	98349	594	197	67	P65346	TAA	NT02MT0102	97756	98349	594	197	67	P65346	CAA98925.1	TAA			0
Rv0090	98478	99248	771	256	65.62	P64683	TGA	NT02MT0103	98478	99248	771	256	65.62	P64683	CAA98926.1	TGA			0
Rv0091	99682	100449	768	255	65.1	P67656	TGA	NT02MT0105	99835	100449	615	204	64.71	P67656	CAA98927.1	TGA			51
Rv0092	100581	102866	2286	761	67.54	Q10876	TGA	NT02MT0106	100581	102866	2286	761	67.54	Q10876	CAA98928.1	TGA			0
Rv0093c	103661	102813	849	282	67.6	Q10890	TAG	NT02MT0107	103577	102813	765	254	67.97	Q10890	CAA98929.1	TAG			28
Rv0094c	104661	103708	954	317	67.5	Q50655	TGA	NT02MT0108	104667	103708	960	319	67.39	Q50655	CAA98930.1	TGA			-2
Rv0095c	105213	104803	411	136	61.55	Q10891	TAG	NT02MT0110	105213	104803	411	136	61.55	Q10891	CAA98931.1	TAG			0
Rv0096	105322	106713	1392	463	65.08	No Data	TGA	NT02MT0111	105322	106713	1392	463	65.08	No Data	CAA98932.1	TGA			0
Rv0097	106732	107601	870	289	58.85	P67755	TGA	NT02MT0112	106732	107601	870	289	58.85	P67755	CAA98933.1	TGA			0
Rv0098	107598	108149	552	183	59.05	P64685	TAA	NT02MT0113	107598	108149	552	183	59.05	P64685	CAA98934.1	TAA			0
Rv0099	108154	109776	1623	540	62.66	Q10878	TGA	NT02MT0114	108178	109776	1599	532	62.97	Q10878	CAA98935.1	TGA			8
Rv0100	109781	110017	237	78	60.33	P64687	TAA	NT02MT0115	109781	110017	237	78	60.33	P64687	CAA98936.1	TAA			0
Rv0101	109999	117537	7539	2512	65.11	Q10896	TAG	NT02MT0116	110236	117537	7302	2433	65.25	Q10896	CAA98937.1	TAG			79
Rv0102	117712	119697	1986	661	65.05	P64689	TGA	NT02MT0117	117820	119697	1878	625	64.96	P64689	CAA98938.1	TGA			36
Rv0103c	122171	119913	2259	752	66.09	Q10877	TAG	NT02MT0118	122132	119913	2220	739	66.08	Q10877	CAA98939.1	TAG			13
Rv0104	122315	123829	1515	504	63.82	Q10898	TAA	NT02MT0119	122096	123829	1734	577	63.26	Q10898	CAA98917.1	TAA			-73
Rv0106	124372	125568	1197	398	66.41	P64691	TGA	NT02MT0120	124372	125568	1197	398	66.41	P64691	CAA98919.1	TGA			0
Rv0107c	130539	125641	4899	1632	68.64	Q10900	TAG	NT02MT0121	130437	125641	4797	1598	68.6	Q10900	CAA98940.1	TAG			34
Rv0109	131380	132870	1491	496	72.56	No Data	TAG	NT02MT0123	131269	132870	1602	533	71.84	No Data	CAA17303.1	TAG			-37
Rv0110	133018	133767	750	249	64.93	O53632	TGA	NT02MT0124	132913	133767	855	284	64.79	O53632	CAA17304.1	TGA			-35
Rv0111	133948	136005	2058	685	65.69	O53633	TAA	NT02MT0125	133981	136005	2025	674	65.58	O53633	CAA17305.1	TAA			11
Rv0112	136287	137243	957	318	55.9	O53634	TGA	NT02MT0126	136317	137243	927	308	55.87	O53634	CAA17306.1	TGA			10
Rv0113	137317	137907	591	196	57.86	P0A604	TAG	NT02MT0127	137317	137907	591	196	57.86	P0A604	CAA17307.1	TAG			0
Rv0115	138511	139671	1161	386	62.96	O53637	TGA	NT02MT0129	138511	139671	1161	386	62.96	O53637	CAA17309.1	TGA			0
Rv0116c	141020	140265	756	251	63.22	O53638	TAG	NT02MT0130	141020	140265	756	251	63.22	O53638	CAA17310.1	TAG			0
Rv0117	141198	142142	945	314	63.59	O33175	TGA	NT02MT0131	141198	142142	945	314	63.59	O33175	CAA17311.1	TGA			0
Rv0118c	143874	142126	1749	582	66.66	O53639	TGA	NT02MT0132	143949	142126	1824	607	66.33	O53639	CAA17312.1	TGA			-25
Rv0119	144047	145624	1578	525	68.56	O07169	TAG	NT02MT0133	144047	145624	1578	525	68.56	O07169	CAB09455.1	TAG			0
Rv0120c	147769	145625	2145	714	65.92	O07170	TAG	NT02MT0134	147769	145625	2145	714	65.92	O07170	CAB09448.1	TAG			0
Rv0121c	148340	147906	435	144	66.2	O07171	TGA	NT02MT0135	148340	147906	435	144	66.2	O07171	CAB09449.1	TGA			0
Rv0122	148489	148857	369	122	61.78	O07172	TGA	NT02MT0136	148489	148857	369	122	61.78	O07172	CAB09450.1	TGA			0
Rv0123	148854	149222	369	122	62.05	O07173	TAG	NT02MT0137	148854	149222	369	122	62.05	O07173	CAB09451.1	TAG			0
Rv0124	149531	150994	1464	487	77.66	No Data	TAG	NT02MT0138	149531	150994	1464	487	77.66	No Data	CAB09452.1	TAG			0
Rv0125	151146	152213	1068	355	68.07	O07175	TGA	NT02MT0139	151146	152213	1068	355	68.07	O07175	CAB09453.1	TGA			0
Rv0126	152322	154127	1806	601	62.9	O07176	TGA	NT02MT0140	152385	154127	1743	580	62.88	O07176	CAB09454.1	TGA			21
Rv0127	154230	155597	1368	455	65.64	O07177	TGA	NT02MT0141	154230	155597	1368	455	65.64	O07177	CAB09456.1	TGA			0
Rv0128	155665	156444	780	259	61.53	P96805	TAG	NT02MT0142	155779	156444	666	221	61.56	P96805	CAB07034.1	TAG			38
Rv0129c	157598	156576	1023	340	65	No Data	TGA	NT02MT0143	157523	156576	948	315	64.97	No Data	CAB07035.1	TGA			25
Rv0130	157845	158300	456	151	66	P96807	TGA	NT02MT0144	157845	158300	456	151	66	P96807	CAB07036.1	TGA			0
Rv0131c	159656	158313	1344	447	64.88	P96808	TGA	NT02MT0145	159617	158313	1305	434	64.52	P96808	CAB07037.1	TGA			13
Rv0132c	160780	159698	1083	360	67.86	P96809	TGA	NT02MT0146	160780	159698	1083	360	67.86	P96809	CAB07038.1	TGA			0
Rv0133	160867	161472	606	201	68.48	P96810	TAG	NT02MT0147	160867	161472	606	201	68.48	P96810	CAB07039.1	TAG			0
Rv0134	161769	162671	903	300	66.66	P96811	TGA	NT02MT0148	161955	162671	717	238	66.1	P96811	CAB07040.1	TGA			62
Rv0135c	163247	162642	606	201	65.01	P96812	TAG	NT02MT0149	163247	162642	606	201	65.01	P96812	CAB07041.1	TAG			0
Rv0136	163364	164689	1326	441	65.68	P63717	TGA	NT02MT0150	163364	164689	1326	441	65.68	P63717	CAB07042.1	TGA			0
Rv0137c	165258	164710	549	182	63.93	P0A5L0	TGA	NT02MT0151	165258	164710	549	182	63.93	P0A5L0	CAB07043.1	TGA			0
Rv0138	165321	165824	504	167	63.69	P96815	TAA	NT02MT0152	165321	165824	504	167	63.69	P96815	CAB07044.1	TAA			0
Rv0139	165825	166847	1023	340	67.54	P96816	TGA	NT02MT0153	165825	166847	1023	340	67.54	P96816	CAB07045.1	TGA			0
Rv0140	166908	167288	381	126	60.36	P96817	TAG	NT02MT0154	166908	167288	381	126	60.36	P96817	CAB07046.1	TAG			0
Rv0141c	167679	167269	411	136	60.58	P96818	TGA	NT02MT0155	167718	167269	450	149	60.44	P96818	CAB07047.1	TGA			-13
Rv0142	167709	168635	927	308	72.49	P96819	TAG	NT02MT0156	167952	168635	684	227	73.09	P96819	CAB07048.1	TAG			81
Rv0143c	170180	168702	1479	492	67.13	P96820	TAG	NT02MT0157	170126	168702	1425	474	67.15	P96820	CAB07049.1	TAG			18
Rv0144	170282	171124	843	280	63.58	P96821	TGA	NT02MT0158	170312	171124	813	270	63.46	P96821	CAB07050.1	TGA			10
Rv0145	171213	172166	954	317	66.87	P96822	TGA	NT02MT0159	171330	172166	837	278	66.66	P96822	CAB07051.1	TGA			39
Rv0146	172209	173141	933	310	66.88	P96823	TAG	NT02MT0160	172200	173141	942	313	66.87	P96823	CAB07052.1	TAG			-3
Rv0147	173236	174756	1521	506	64.29	P96824	TGA	NT02MT0162	173284	174756	1473	490	64.15	P96824	CAB07053.1	TGA			16
Rv0148	174831	175691	861	286	64.22	P96825	TAG	NT02MT0163	174831	175691	861	286	64.22	P96825	CAB07054.1	TAG			0
Rv0149	175698	176666	969	322	64.29	P96826	TAA	NT02MT0164	175698	176666	969	322	64.29	P96826	CAB07055.1	TAA			0
Rv0150c	176950	176663	288	95	64.58	P96827	TAG	NT02MT0165	176986	176663	324	107	64.19	P96827	CAB07056.1	TAG			-12
Rv0151c	179307	177541	1767	588	61.74	No Data	TGA	NT02MT0167	179223	177541	1683	560	61.91	No Data	CAB07028.1	TGA			28
Rv0152c	180894	179317	1578	525	63.24	No Data	TGA	NT02MT0168	180789	179317	1473	490	63.4	No Data	CAB07029.1	TGA			35
Rv0153c	181983	181153	831	276	67.5	P96830	TGA	NT02MT0170	181983	181153	831	276	67.5	P96830	CAB07057.1	TGA			0
Rv0154c	183196	181985	1212	403	67.16	P96831	TGA	NT02MT0171	183580	181985	1596	531	65.66	P96831	CAB07030.1	TGA			-128
Rv0155	183620	184720	1101	366	68.02	P96832	TAG	NT02MT0173	183605	184720	1116	371	68.01	P96832	CAB07031.1	TAG			-5
Rv0156	184721	185053	333	110	60.06	P96833	TGA	NT02MT0174	184721	185053	333	110	60.06	P96833	CAB07032.1	TGA			0
Rv0157	185050	186477	1428	475	64.42	P96834	TAG	NT02MT0176	185050	186477	1428	475	64.42	P96834	CAB07033.1	TAG			0
Rv0158	186783	187427	645	214	64.49	O53641	TGA	NT02MT0178	186783	187427	645	214	64.49	O53641	CAA17313.1	TGA			0
Rv0159c	188837	187431	1407	468	62.61	No Data	TGA	NT02MT0179	188837	187431	1407	468	62.61	No Data	CAA17314.1	TGA			0
Rv0160c	190437	188929	1509	502	63.55	No Data	TGA	NT02MT0180	190410	188929	1482	493	63.56	No Data	CAA17315.1	TGA			9
Rv0161	190605	191954	1350	449	67.7	O07406	TGA	NT02MT0181	190581	191954	1374	457	67.61	O07406	CAB09760.1	TGA			-8
Rv0162c	193133	191982	1152	383	67.62	No Data	TAA	NT02MT0182	193100	191982	1119	372	67.91	No Data	CAB09757.1	TAA			11
Rv0163	193115	193570	456	151	62.71	O07408	TAA	NT02MT0183	193115	193570	456	151	62.71	O07408	CAB09758.1	TAA			0
Rv0165c	194936	194142	795	264	65.53	No Data	TGA	NT02MT0185	194936	194142	795	264	65.53	No Data	CAB09759.1	TGA			0
Rv0166	194991	196655	1665	554	62.82	O07411	TAA	NT02MT0186	194991	196655	1665	554	62.82	O07411	CAB09749.1	TAA			0
Rv0167	196859	197656	798	265	63.4	O07412	TGA	NT02MT0187	196859	197656	798	265	63.4	O07412	CAB09750.1	TGA			0
Rv0168	197658	198527	870	289	64.25	O07413	TAG	NT02MT0189	197868	198527	660	219	62.87	O07413	CAB09751.1	TAG			70
Rv0169	198532	199896	1365	454	62.41	No Data	TGA	NT02MT0190	198676	199896	1221	406	62.57	No Data	CAB09752.1	TGA			48
Rv0170	199893	200933	1041	346	59.94	O07414	TGA	NT02MT0191	199893	200933	1041	346	59.94	O07414	CAB09753.1	TGA			0
Rv0171	200930	202477	1548	515	66.6	O07415	TGA	NT02MT0192	200930	202477	1548	515	66.6	O07415	CAB09754.1	TGA			0
Rv0172	202474	204066	1593	530	62.08	O07416	TGA	NT02MT0193	202474	204066	1593	530	62.08	O07416	CAB09755.1	TGA			0
Rv0173	204063	205235	1173	390	63.17	O07417	TGA	NT02MT0194	204063	205235	1173	390	63.17	O07417	CAB09756.1	TGA			0
Rv0174	205229	206776	1548	515	62.08	O07418	TGA	NT02MT0195	205229	206776	1548	515	62.08	O07418	CAB09741.1	TGA			0
Rv0175	206812	207453	642	213	64.48	O07419	TGA	NT02MT0196	206746	207453	708	235	64.12	O07419	CAB09742.1	TGA			-22
Rv0176	207450	208418	969	322	65.22	O07420	TGA	NT02MT0198	207579	208418	840	279	63.92	O07420	CAB09743.1	TGA			43
Rv0177	208415	208969	555	184	59.81	O07421	TGA	NT02MT0199	208358	208969	612	203	59.8	O07421	CAB09744.1	TGA			-19
Rv0178	208936	209670	735	244	63.8	O07422	TAG	NT02MT0200	209080	209670	591	196	62.94	O07422	CAB09745.1	TAG			48
Rv0179c	210810	209701	1110	369	64.23	O07423	TAA	NT02MT0201	210621	209701	921	306	62.75	O07423	CAB09746.1	TAA			63
Rv0180c	212248	210890	1359	452	63.94	O07424	TAA	NT02MT0202	212248	210890	1359	452	63.94	O07424	CAB09747.1	TAA			0
Rv0181c	213009	212275	735	244	63.12	P65724	TAG	NT02MT0203	213009	212275	735	244	63.12	P65724	CAB09748.1	TAG			0
Rv0182c	214138	213026	1113	370	65.76	O07426	TGA	NT02MT0204	214054	213026	1029	342	66.18	O07426	CAB09733.1	TGA			28
Rv0183	213954	214925	972	323	66.35	O07427	TAG	NT02MT0205	214086	214925	840	279	66.54	O07427	CAB09734.1	TAG			44
Rv0184	214967	215716	750	249	69.6	O07428	TGA	NT02MT0206	214967	215716	750	249	69.6	O07428	CAB09735.1	TGA			0
Rv0185	215713	216222	510	169	66.86	O07429	TGA	NT02MT0207	215713	216222	510	169	66.86	O07429	CAB09736.1	TGA			0
Rv0186	216267	218342	2076	691	65.89	O07430	TGA	NT02MT0208	216363	218342	1980	659	65.85	O07430	CAB09737.1	TGA			32
Rv0187	218703	219365	663	220	67.11	O07431	TAG	NT02MT0209	218703	219365	663	220	67.11	O07431	CAB09738.1	TAG			0
Rv0188	219484	219915	432	143	62.26	O07432	TAG	NT02MT0210	219484	219915	432	143	62.26	O07432	CAB09739.1	TAG			0
Rv0189c	221721	219994	1728	575	65.74	P65154	TAG	NT02MT0211	221598	219994	1605	534	65.48	P65154	CAB09740.1	TAG			41
Rv0190	221869	222159	291	96	64.26	O07434	TGA	NT02MT0212	221869	222159	291	96	64.26	O07434	CAB09730.1	TGA			0
Rv0191	222287	223528	1242	413	67.87	O07435	TAA	NT02MT0213	222287	223528	1242	413	67.87	O07435	CAB09731.1	TAA			0
Rv0192	223562	224662	1101	366	66.3	O07436	TAA	NT02MT0214	223562	224662	1101	366	66.3	O07436	CAB09732.1	TAA			0
Rv0193c	226569	224722	1848	615	61.58	O07437	TAA	NT02MT0215	226548	224722	1827	608	61.68	O07437	CAB09761.1	TAA			7
Rv0194	226876	230460	3585	1194	66.8	O53645	TAG	NT02MT0216	226762	230460	3699	1232	66.42	O53645	CAA17316.1	TAG			-38
Rv0195	230897	231532	636	211	63.2	O53646	TGA	NT02MT0217	230762	231532	771	256	63.16	O53646	CAA17317.1	TGA			-45
Rv0196	231645	232229	585	194	67.86	O53647	TGA	NT02MT0218	231645	232229	585	194	67.86	O53647	CAA17318.1	TGA			0
Rv0197	232229	234517	2289	762	66.31	O53648	TAG	NT02MT0219	232229	234517	2289	762	66.31	O53648	CAA17319.1	TAG			0
Rv0198c	236505	234514	1992	663	63.65	O53649	TAG	NT02MT0220	236583	234514	2070	689	63.76	O53649	CAA17320.1	TAG			-26
Rv0199	236548	237207	660	219	64.24	O53650	TGA	NT02MT0221	236548	237207	660	219	64.24	O53650	CAA17321.1	TGA			0
Rv0200	237204	237893	690	229	67.1	O53651	TAA	NT02MT0222	237204	237893	690	229	67.1	O53651	CAA17322.1	TAA			0
Rv0201c	238393	237890	504	167	67.26	O53652	TAG	NT02MT0223	238393	237890	504	167	67.26	O53652	CAA17323.1	TAG			0
Rv0202c	241290	238390	2901	966	65.9	P65374	TGA	NT02MT0224	241287	238390	2898	965	65.94	P65374	CAA17324.1	TGA			1
Rv0203	241512	241922	411	136	67.15	O53654	TAG	NT02MT0226	241512	241922	411	136	67.15	O53654	CAA17325.1	TAG			0
Rv0204c	243212	241974	1239	412	67.39	O53655	TAG	NT02MT0227	243257	241974	1284	427	66.97	O53655	CAA17326.1	TAG			-15
Rv0205	243382	244485	1104	367	65.12	O53656	TAA	NT02MT0228	243472	244485	1014	337	64.79	O53656	CAA17327.1	TAA			30
Rv0206c	247316	244482	2835	944	65.29	O53657	TAA	NT02MT0229	247259	244482	2778	925	65.4	O53657	CAA17328.1	TAA			19
Rv0207c	248110	247382	729	242	64.6	P96389	TGA	NT02MT0230	247960	247382	579	192	65.28	P96389	CAB07002.1	TGA			50
Rv0208c	248904	248113	792	263	64.77	P67498	TGA	NT02MT0231	249246	248113	1134	377	66.31	P67498	CAB07003.1	TGA			-114
Rv0209	249036	250121	1086	361	70.16	P96391	TGA	NT02MT0232	249225	250121	897	298	69.45	P96391	CAB07004.1	TGA			63
Rv0210	250118	251596	1479	492	69.43	P96392	TGA	NT02MT0233	250070	251596	1527	508	69.41	P96392	CAB07005.1	TGA			-16
Rv0211	251780	253600	1821	606	64.08	P65686	TAG	NT02MT0234	251780	253600	1821	606	64.08	P65686	CAB07006.1	TAG			0
Rv0212c	254638	253667	972	323	65.63	P96394	TAA	NT02MT0235	254608	253667	942	313	65.92	P96394	CAB07007.1	TAA			10
Rv0213c	255948	254635	1314	437	61.87	P96395	TGA	NT02MT0236	256068	254635	1434	477	61.57	P96395	CAB07008.1	TGA			-40
Rv0214	256062	257675	1614	537	63.38	P96396	TGA	NT02MT0237	256062	257675	1614	537	63.38	P96396	CAB07009.1	TGA			0
Rv0215c	258854	257781	1074	357	65.08	P96397	TGA	NT02MT0238	258824	257781	1044	347	65.13	P96397	CAB07010.1	TGA			10
Rv0216	258911	259924	1014	337	66.07	P96398	TAG	NT02MT0239	259040	259924	885	294	65.98	P96398	CAB07011.1	TAG			43
Rv0217c	260829	259921	909	302	67.21	P96399	TAG	NT02MT0240	261006	259921	1086	361	66.66	P96399	CAB07012.1	TAG			-59
Rv0218	260922	262250	1329	442	67.11	P96400	TGA	NT02MT0241	260922	262250	1329	442	67.11	P96400	CAB07013.1	TGA			0
Rv0219	262252	262800	549	182	66.48	P96401	TAG	NT02MT0242	262252	262800	549	182	66.48	P96401	CAB07014.1	TAG			0
Rv0220	262810	264021	1212	403	65.67	P96402	TAA	NT02MT0243	262810	264021	1212	403	65.67	P96402	CAB07015.1	TAA			0
Rv0221	264065	265474	1410	469	62.69	P96403	TGA	NT02MT0244	264065	265474	1410	469	62.69	P96403	CAB06988.1	TGA			0
Rv0222	265505	266293	789	262	65.14	P96404	TAG	NT02MT0245	265505	266293	789	262	65.14	P96404	CAB06989.1	TAG			0
Rv0223c	267762	266299	1464	487	64.07	P96405	TAG	NT02MT0246	267762	266299	1464	487	64.07	P96405	CAB06990.1	TAG			0
Rv0224c	268625	267861	765	254	66.92	P96406	TAA	NT02MT0247	268625	267861	765	254	66.92	P96406	CAB06991.1	TAA			0
Rv0225	268661	269815	1155	384	66.32	P96407	TGA	NT02MT0248	268760	269815	1056	351	66.19	P96407	CAB06992.1	TGA			33
Rv0226c	271562	269832	1731	576	69.49	P96408	TAA	NT02MT0249	271526	269832	1695	564	69.49	P96408	CAB06993.1	TAA			12
Rv0227c	272837	271572	1266	421	65.32	P96409	TAA	NT02MT0250	272837	271572	1266	421	65.32	P96409	CAB06994.1	TAA			0
Rv0228	273053	274276	1224	407	69.19	P96410	TGA	NT02MT0251	273053	274276	1224	407	69.19	P96410	CAB06995.1	TGA			0
Rv0229c	274984	274304	681	226	61.96	P96411	TAG	NT02MT0252	275212	274304	909	302	62.37	P96411	CAB06996.1	TAG			-76
Rv0230c	275961	274981	981	326	65.85	P96413	TGA	NT02MT0254	276018	274981	1038	345	65.7	P96413	CAB06997.1	TGA			-19
Rv0231	276056	277762	1707	568	63.56	P96414	TAG	NT02MT0255	276056	277762	1707	568	63.56	P96414	CAB06998.1	TAG			0
Rv0232	277897	278586	690	229	67.1	P96415	TGA	NT02MT0256	277897	278586	690	229	67.1	P96415	CAB06999.1	TGA			0
Rv0233	278583	279527	945	314	64.86	P96416	TAG	NT02MT0257	278583	279527	945	314	64.86	P96416	CAB07000.1	TAG			0
Rv0234c	281138	279603	1536	511	66.79	P96417	TAG	NT02MT0258	281006	279603	1404	467	66.95	P96417	CAB07016.1	TAG			44
Rv0235c	282612	281164	1449	482	62.73	P96418	TGA	NT02MT0259	282612	281164	1449	482	62.73	P96418	CAB07001.1	TGA			0
Rv0236c	286849	282647	4203	1400	71.44	P96419	TAG	NT02MT0260	286819	282647	4173	1390	71.48	P96419	CAB07017.1	TAG			10
Rv0237	287184	288350	1167	388	68.63	No Data	TAG	NT02MT0262	287184	288350	1167	388	68.63	No Data	CAA17329.1	TAG			0
Rv0238	288426	289040	615	204	63.73	O53661	TGA	NT02MT0263	288426	289040	615	204	63.73	O53661	CAA17330.1	TGA			0
Rv0239	289102	289335	234	77	65.38	O53662	TGA	NT02MT0264	289102	289335	234	77	65.38	O53662	CAA17331.1	TGA			0
Rv0240	289343	289780	438	145	62.78	O53663	TGA	NT02MT0265	289343	289780	438	145	62.78	O53663	CAA17332.1	TGA			0
Rv0241c	290652	289810	843	280	66.31	O53664	TAG	NT02MT0266	290652	289810	843	280	66.31	O53664	CAA17333.1	TAG			0
Rv0242c	292027	290663	1365	454	67.98	O53665	TGA	NT02MT0267	292027	290663	1365	454	67.98	O53665	CAA17334.1	TGA			0
Rv0243	292169	293491	1323	440	67.87	O86361	TGA	NT02MT0268	292169	293491	1323	440	67.87	O86361	CAA17335.1	TGA			0
Rv0244c	295631	293796	1836	611	64.27	O53666	TGA	NT02MT0269	295631	293796	1836	611	64.27	O53666	CAA17336.1	TGA			0
Rv0245	296003	296491	489	162	64.21	O53667	TAA	NT02MT0270	296072	296491	420	139	64.28	O53667	CAA17337.1	TAA			23
Rv0246	296807	298117	1311	436	60.33	O53668	TAG	NT02MT0271	296846	298117	1272	423	60.22	O53668	CAA17338.1	TAG			13
Rv0247c	298860	298114	747	248	58.63	O53669	TAA	NT02MT0272	298860	298114	747	248	58.63	O53669	CAA17339.1	TAA			0
Rv0248c	300801	298861	1941	646	63.83	O53670	TAA	NT02MT0273	300801	298861	1941	646	63.83	O53670	CAA17340.1	TAA			0
Rv0249c	301653	300832	822	273	58.39	O53671	TGA	NT02MT0274	301653	300832	822	273	58.39	O53671	CAA17341.1	TGA			0
Rv0250c	302026	301733	294	97	61.9	O53672	TGA	NT02MT0275	302026	301733	294	97	61.9	O53672	CAA17342.1	TGA			0
Rv0251c	302650	302171	480	159	66.66	O53673	TAG	NT02MT0276	302650	302171	480	159	66.66	O53673	CAA17343.1	TAG			0
Rv0252	302864	305425	2562	853	65.61	O53674	TGA	NT02MT0277	302810	305425	2616	871	65.29	O53674	CAA17344.1	TGA			-18
Rv0253	305451	305807	357	118	64.7	O53675	TAG	NT02MT0278	305451	305807	357	118	64.7	O53675	CAA17345.1	TAG			0
Rv0254c	306347	305823	525	174	67.23	O53676	TGA	NT02MT0279	306347	305823	525	174	67.23	O53676	CAA17346.1	TGA			0
Rv0255c	307856	306372	1485	494	69.49	No Data	TGA	NT02MT0281	307856	306372	1485	494	69.49	No Data	CAA17347.1	TGA			0
Rv0256c	309545	307875	1671	556	67.08	No Data	TGA	NT02MT0282	309545	307875	1671	556	67.08	No Data	CAA17348.1	TGA			0
Rv0258c	310747	310292	456	151	62.93	P95215	TAG	NT02MT0283	310747	310292	456	151	62.93	P95215	CAB06685.1	TAG			0
Rv0259c	311515	310772	744	247	66.12	P95216	TGA	NT02MT0284	311515	310772	744	247	66.12	P95216	CAB06686.1	TGA			0
Rv0260c	312657	311512	1146	381	64.83	P95217	TGA	NT02MT0285	312657	311512	1146	381	64.83	P95217	CAB06687.1	TGA			0
Rv0261c	314166	312757	1410	469	63.9	P95218	TAG	NT02MT0286	314166	312757	1410	469	63.9	P95218	CAB06688.1	TAG			0
Rv0262c	314852	314307	546	181	68.13	P0A5N0	TAA	NT02MT0287	314852	314307	546	181	68.13	P0A5N0	CAB06689.1	TAA			0
Rv0263c	315764	314862	903	300	68.32	P95220	TAG	NT02MT0288	315845	314862	984	327	68.39	P95220	CAB06690.1	TAG			-27
Rv0264c	316413	315781	633	210	69.03	P95221	TGA	NT02MT0289	316455	315781	675	224	68.14	P95221	CAB06691.1	TGA			-14
Rv0265c	317501	316509	993	330	66.26	No Data	TGA	NT02MT0290	317501	316509	993	330	66.26	No Data	CAB06692.1	TGA			0
Rv0266c	321152	317523	3630	1209	68.7	P95223	TAA	NT02MT0291	321152	317523	3630	1209	68.7	P95223	CAB06678.1	TAA			0
Rv0267	321329	322720	1392	463	65.44	P95224	TAG	NT02MT0292	321329	322720	1392	463	65.44	P95224	CAB06679.1	TAG			0
Rv0269c	324529	323336	1194	397	69.26	P95226	TGA	NT02MT0293	324349	323336	1014	337	69.32	P95226	CAB06681.1	TGA			60
Rv0270	324565	326247	1683	560	64.64	P95227	TAG	NT02MT0294	324757	326247	1491	496	64.65	P95227	CAB06682.1	TAG			64
Rv0271c	328459	326264	2196	731	66.71	P95228	TAA	NT02MT0295	328459	326264	2196	731	66.71	P95228	CAB06683.1	TAA			0
Rv0272c	329706	328573	1134	377	65.07	P95229	TGA	NT02MT0296	329571	328573	999	332	64.36	P95229	CAB06684.1	TGA			45
Rv0273c	330323	329703	621	206	61.83	O86342	TGA	NT02MT0297	330323	329703	621	206	61.83	O86342	CAB06694.1	TGA			0
Rv0274	330420	331001	582	193	62.19	O53680	TAG	NT02MT0298	330420	331001	582	193	62.19	O53680	CAA17349.1	TAG			0
Rv0275c	331656	330931	726	241	68.04	No Data	TAG	NT02MT0299	331665	330931	735	244	67.75	No Data	CAA17350.1	TAG			-3
Rv0276	331746	332666	921	306	66.88	O53682	TAA	NT02MT0300	331746	332666	921	306	66.88	O53682	CAA17351.1	TAA			0
Rv0277c	333134	332706	429	142	62.23	O53683	TAG	NT02MT0301	333134	332706	429	142	62.23	O53683	CAA17352.1	TAG			0
Rv0278c	336308	333435	2874	957	77.13	No Data	TAG	NT02MT0303	336308	333435	2874	957	77.13	No Data	CAA17353.1	TAG			0
Rv0279c	339071	336558	2514	837	77.64	No Data	TAA	NT02MT0304	339071	336558	2514	837	77.64	No Data	CAA17354.1	TAA			0
Rv0280	339362	340972	1611	536	69.33	No Data	TGA	NT02MT0305	339245	340972	1728	575	68.63	No Data	CAA17355.1	TGA			-39
Rv0281	340996	341904	909	302	66.88	O53686	TGA	NT02MT0306	340996	341904	909	302	66.88	O53686	CAA17356.1	TGA			0
Rv0282	342128	344023	1896	631	64.82	O53687	TGA	NT02MT0307	342182	344023	1842	613	64.87	O53687	CAA17357.1	TGA			18
Rv0283	344020	345636	1617	538	68.02	O53688	TGA	NT02MT0308	344020	345636	1617	538	68.02	O53688	CAA17358.1	TGA			0
Rv0284	345633	349625	3993	1330	65.71	O53689	TGA	NT02MT0309	345633	349625	3993	1330	65.71	O53689	CAA17359.1	TGA			0
Rv0285	349622	349930	309	102	73.13	No Data	TGA	NT02MT0310	349622	349930	309	102	73.13	No Data	CAA17360.1	TGA			0
Rv0286	349933	351474	1542	513	67.83	No Data	TAA	NT02MT0311	349933	351474	1542	513	67.83	No Data	CAA17361.1	TAA			0
Rv0287	351523	351816	294	97	65.64	O53692	TGA	NT02MT0312	351523	351816	294	97	65.64	O53692	CAA17362.1	TGA			0
Rv0288	351846	352136	291	96	62.54	P0A568	TAG	NT02MT0313	351843	352136	294	97	62.58	P0A568	CAA17363.1	TAG			-1
Rv0289	352147	353034	888	295	66.21	O53694	TAA	NT02MT0314	352147	353034	888	295	66.21	O53694	CAA17364.1	TAA			0
Rv0290	353081	354499	1419	472	68.07	O86362	TGA	NT02MT0315	353144	354499	1356	451	68.36	O86362	CAA17365.1	TGA			21
Rv0291	354496	355881	1386	461	70.12	O53695	TGA	NT02MT0316	354496	355881	1386	461	70.12	O53695	CAA17366.1	TGA			0
Rv0292	355878	356873	996	331	68.67	O53696	TGA	NT02MT0317	355878	356873	996	331	68.67	O53696	CAA17367.1	TGA			0
Rv0293c	358062	356860	1203	400	63.92	O53697	TGA	NT02MT0318	358062	356860	1203	400	63.92	O53697	CAA17368.1	TGA			0
Rv0294	358169	358954	786	261	65.9	P66885	TAG	NT02MT0319	358169	358954	786	261	65.9	P66885	CAA17369.1	TAG			0
Rv0295c	359746	358943	804	267	65.92	O53699	TGA	NT02MT0320	359611	358943	669	222	65.91	O53699	CAA17370.1	TGA			45
Rv0296c	361153	359756	1398	465	64.66	No Data	TAG	NT02MT0321	361312	359756	1557	518	64.35	No Data	CAA17371.1	TAG			-53
Rv0297	361332	363107	1776	591	77.02	No Data	TGA	NT02MT0322	361359	363107	1749	582	77.35	No Data	CAB09596.1	TGA			9
Rv0298	363250	363477	228	75	63.15	O07225	TGA	NT02MT0323	363250	363477	228	75	63.15	O07225	CAB09590.1	TGA			0
Rv0299	363474	363776	303	100	67.98	O07226	TAG	NT02MT0324	363474	363776	303	100	67.98	O07226	CAB09597.1	TAG			0
Rv0301	364042	364467	426	141	62.44	O07228	TAA	NT02MT0325	364036	364467	432	143	62.5	O07228	CAB09598.1	TAA			-2
Rv0302	364603	365235	633	210	65.71	O07229	TGA	NT02MT0326	364681	365235	555	184	66.48	O07229	CAB09599.1	TGA			26
Rv0303	365232	366140	909	302	67.32	O07230	TAG	NT02MT0327	365232	366140	909	302	67.32	O07230	CAB09592.1	TAG			0
Rv0304c	372762	366148	6615	2204	60.99	No Data	TAA	NT02MT0328	372915	366148	6768	2255	61.06	No Data	CAB09611.1	TAA			-51
Rv0305c	375709	372818	2892	963	62.3	No Data	TAG	NT02MT0329	375640	372818	2823	940	62.3	No Data	CAB09593.1	TAG			23
Rv0306	375912	376583	672	223	66.07	O07233	TAG	NT02MT0330	375858	376583	726	241	65.28	O07233	CAB09594.1	TAG			-18
Rv0307c	377053	376571	483	160	64.8	O07234	TGA	NT02MT0331	377125	376571	555	184	63.96	O07234	CAB09580.1	TGA			-24
Rv0308	377111	377827	717	238	61.5	O07235	TAA	NT02MT0332	377111	377827	717	238	61.5	O07235	CAB09581.1	TAA			0
Rv0309	377929	378585	657	218	62.86	O07236	TAA	NT02MT0333	377929	378585	657	218	62.86	O07236	CAB09582.1	TAA			0
Rv0310c	379146	378655	492	163	62.39	O07237	TGA	NT02MT0334	379146	378655	492	163	62.39	O07237	CAB09600.1	TGA			0
Rv0311	379170	380399	1230	409	64.22	O07238	TGA	NT02MT0335	379359	380399	1041	346	64.36	O07238	CAB09583.1	TGA			63
Rv0312	380554	382416	1863	620	65.7	O07239	TGA	NT02MT0337	380719	382416	1698	565	65.84	O07239	CAB09584.1	TGA			55
Rv0313	382488	382874	387	128	66.14	O07240	TAA	NT02MT0338	382488	382874	387	128	66.14	O07240	CAB09601.1	TAA			0
Rv0314c	383539	382877	663	220	66.51	O07241	TGA	NT02MT0339	383512	382877	636	211	66.98	O07241	CAB09585.1	TGA			9
Rv0315	383600	384484	885	294	65.42	O07242	TAA	NT02MT0340	383606	384484	879	292	65.64	O07242	CAB09586.1	TAA			2
Rv0316	384533	385147	615	204	70.4	O07243	TGA	NT02MT0341	384533	385147	615	204	70.4	O07243	CAB09587.1	TGA			0
Rv0317c	385941	385171	771	256	64.98	O07244	TAA	NT02MT0342	386160	385171	990	329	66.16	O07244	CAB09602.1	TAA			-73
Rv03183	387097	386303	795	264	65.78	No Data	TGA	NT02MT0344	387001	386303	699	232	66.66	No Data	CAB09603.1	TGA			32
Rv0319	387146	387814	669	222	65.91	P0A5R4	TAG	NT02MT0345	387146	387814	669	222	65.91	P0A5R4	CAB09588.1	TAG			0
Rv0320	387886	388548	663	220	63.8	O07246	TGA	NT02MT0346	387886	388548	663	220	63.8	O07246	CAB09604.1	TGA			0
Rv0321	388580	389152	573	190	63.17	O07247	TAG	NT02MT0347	388628	389152	525	174	62.85	O07247	CAB09605.1	TAG			16
Rv0322	389258	390589	1332	443	64.93	O07248	TGA	NT02MT0348	389198	390589	1392	463	64.87	O07248	CAB09606.1	TGA			-20
Rv0323c	391249	390578	672	223	65.02	O07249	TAA	NT02MT0349	391510	390578	933	310	63.66	O07249	CAB09612.1	TAA			-87
Rv0324	391350	392030	681	226	67.54	O08446	TGA	NT02MT0350	391401	392030	630	209	67.93	O08446	CAB09589.1	TGA			17
Rv0325	392037	392261	225	74	64	O07250	TAG	NT02MT0351	392037	392261	225	74	64	O07250	CAB09607.1	TAG			0
Rv0326	392271	392726	456	151	63.81	O07251	TAG	NT02MT0352	392274	392726	453	150	63.79	O07251	CAB09608.1	TAG			1
Rv0327c	394043	392694	1350	449	62.37	O08447	TAG	NT02MT0353	394043	392694	1350	449	62.37	O08447	CAB09576.1	TAG			0
Rv0328	394109	394711	603	200	64.67	O07252	TGA	NT02MT0354	394109	394711	603	200	64.67	O07252	CAB09609.1	TGA			0
Rv0329c	395318	394692	627	208	66.82	O07253	TGA	NT02MT0355	395318	394692	627	208	66.82	O07253	CAB09577.1	TGA			0
Rv0330c	396085	395345	741	246	68.15	O07254	TAA	NT02MT0356	396085	395345	741	246	68.15	O07254	CAB09578.1	TAA			0
Rv0331	396199	397365	1167	388	66.4	O07255	TGA	NT02MT0357	396346	397365	1020	339	67.35	O07255	CAB09579.1	TGA			49
Rv0332	397440	398225	786	261	67.55	O07256	TAG	NT02MT0358	397440	398225	786	261	67.55	O07256	CAB09610.1	TAG			0
Rv0333	398252	398626	375	124	64	O33273	TGA	NT02MT0359	398192	398626	435	144	63.21	O33273	CAB09595.1	TGA			-20
Rv0334	398656	399522	867	288	61.36	P72017	TGA	NT02MT0360	398656	399522	867	288	61.36	P72017	CAB09613.1	TGA			0
Rv0335c	400048	399533	516	171	69.57	No Data	TAA	NT02MT0361	400039	399533	507	168	69.42	No Data	CAB09614.1	TAA			3
Rv0336	400190	401701	1512	503	67.39	O33266	TGA	NT02MT0362	400394	401701	1308	435	67.66	O33266	CAB10791.1	TGA			68
Rv0337c	403160	401871	1290	429	64.34	P63498	TAG	NT02MT0364	403160	401871	1290	429	64.34	P63498	CAB10792.1	TAG			0
Rv0338c	405839	403191	2649	882	64.85	O33268	TGA	NT02MT0365	405737	403191	2547	848	65.01	O33268	CAB10793.1	TGA			34
Rv0339c	408446	405948	2499	832	67.86	O33269	TGA	NT02MT0366	408446	405948	2499	832	67.86	O33269	CAB10794.1	TGA			0
Rv0340	408632	409171	540	179	65.55	O33270	TAA	NT02MT0367	408632	409171	540	179	65.55	O33270	CAB10795.1	TAA			0
Rv0341	409360	410799	1440	479	70.2	O06292	TGA	NT02MT0368	409354	410799	1446	481	70.05	O06292	CAB08573.1	TGA			-2
Rv0342	410836	412758	1923	640	63.49	O06293	TGA	NT02MT0369	410836	412758	1923	640	63.49	O06293	CAB08574.1	TGA			0
Rv0343	412755	414236	1482	493	67.61	O06294	TGA	NT02MT0370	412755	414236	1482	493	67.61	O06294	CAB08575.1	TGA			0
Rv0344c	414939	414379	561	186	65.59	O06295	TGA	NT02MT0372	414663	414379	285	94	62.1	O06295	CAB08576.1	TGA			92
Rv0345	415048	415458	411	136	67.63	O06296	TGA	NT02MT0374	415042	415458	417	138	67.62	O06296	CAB08577.1	TGA			-2
Rv0346c	416963	415500	1464	487	62.56	No Data	TGA	NT02MT0375	416963	415500	1464	487	62.56	No Data	CAB08578.1	TGA			0
Rv0347	417302	418288	987	328	62.1	O06298	TGA	NT02MT0377	417635	418288	654	217	62.38	O06298	CAB08579.1	TGA			111
Rv0348	418291	418944	654	217	61	O06299	TAA	NT02MT0378	417991	418944	954	317	61.32	O06299	CAB08580.1	TAA			-100
Rv0349	418947	419606	660	219	62.87	O06300	TGA	NT02MT0380	419190	419606	417	138	62.11	O06300	CAB08581.1	TGA			81
Rv0350	419833	421710	1878	625	63.47	P0A5B9	TGA	NT02MT0381	419833	421710	1878	625	63.47	P0A5B9	CAB08582.1	TGA			0
Rv0351	421707	422414	708	235	65.53	P32724	TAA	NT02MT0382	421707	422414	708	235	65.53	P32724	CAB08583.1	TAA			0
Rv0352	422450	423637	1188	395	67.5	No Data	TGA	NT02MT0383	422450	423637	1188	395	67.5	No Data	CAB08584.1	TGA			0
Rv0353	423637	424017	381	126	64.04	O06302	TGA	NT02MT0384	423637	424017	381	126	64.04	O06302	CAB08585.1	TGA			0
Rv0354c	424692	424267	426	141	61.97	No Data	TAG	NT02MT0385	424680	424267	414	137	61.83	No Data	CAB08586.1	TAG			4
Rv0355c	434677	424775	9903	3300	61.66	No Data	TGA	NT02MT0386	434608	424775	9834	3277	61.61	No Data	CAB08587.1	TGA			23
Rv0356c	435472	434828	645	214	67.13	O06307	TAG	NT02MT0387	435538	434828	711	236	67.36	O06307	CAB08564.1	TAG			-22
Rv0357c	436767	435469	1299	432	65.12	P65880	TGA	NT02MT0388	436767	435469	1299	432	65.12	P65880	CAB08565.1	TGA			0
Rv0358	436858	437505	648	215	71.45	O06308	TAG	NT02MT0389	436858	437505	648	215	71.45	O06308	CAB08566.1	TAG			0
Rv0359	437516	438295	780	259	67.56	O06309	TGA	NT02MT0390	437657	438295	639	212	66.19	O06309	CAB08567.1	TGA			47
Rv0360c	438737	438300	438	145	68.26	O06310	TGA	NT02MT0391	438821	438300	522	173	67.24	O06310	CAB08568.1	TGA			-28
Rv0361	438820	439647	828	275	64.73	O06311	TGA	NT02MT0392	438820	439647	828	275	64.73	O06311	CAB08569.1	TGA			0
Rv0362	439869	441251	1383	460	66.16	O06312	TGA	NT02MT0393	439869	441251	1383	460	66.16	O06312	CAB08570.1	TGA			0
Rv0363c	442297	441263	1035	344	62.51	P67475	TAA	NT02MT0394	442264	441263	1002	333	62.47	P67475	CAB08571.1	TAA			11
Rv0364	442393	443076	684	227	62.13	O06314	TGA	NT02MT0396	442489	443076	588	195	61.56	O06314	CAB08572.1	TGA			32
Rv0365c	444195	443065	1131	376	68.16	O06315	TAA	NT02MT0397	444195	443065	1131	376	68.16	O06315	CAB08588.1	TAA			0
Rv0366c	444813	444220	594	197	69.02	O53701	TAA	NT02MT0398	444813	444220	594	197	69.02	O53701	CAA17372.1	TAA			0
Rv0367c	445231	444842	390	129	71.53	O53702	TGA	NT02MT0399	445231	444842	390	129	71.53	O53702	CAA17373.1	TGA			0
Rv0368c	446523	445312	1212	403	70.13	O53703	TAG	NT02MT0400	446532	445312	1221	406	69.94	O53703	CAA17374.1	TAG			-3
Rv0369c	447044	446529	516	171	65.31	O53704	TGA	NT02MT0401	447182	446529	654	217	63.76	O53704	CAA17375.1	TGA			-46
Rv0370c	448041	447145	897	298	64.1	O53705	TGA	NT02MT0402	448041	447145	897	298	64.1	O53705	CAA17376.1	TGA			0
Rv0371c	448631	448038	594	197	69.19	O53706	TGA	NT02MT0403	448631	448038	594	197	69.19	O53706	CAA17377.1	TGA			0
Rv0372c	449383	448628	756	251	69.97	O53707	TGA	NT02MT0404	449383	448628	756	251	69.97	O53707	CAA17378.1	TGA			0
Rv0373c	451801	449402	2400	799	65.87	O53708	TAG	NT02MT0405	451801	449402	2400	799	65.87	O53708	CAA17379.1	TAG			0
Rv0374c	452277	451798	480	159	65.2	O53709	TGA	NT02MT0406	452277	451798	480	159	65.2	O53709	CAA17380.1	TGA			0
Rv0375c	453152	452292	861	286	69.8	O53710	TGA	NT02MT0407	453071	452292	780	259	69.74	O53710	CAA17381.1	TGA			27
Rv0376c	454370	453228	1143	380	69.55	O53711	TGA	NT02MT0408	454283	453228	1056	351	68.84	O53711	CAA17382.1	TGA			29
Rv0377	454419	455384	966	321	67.39	O53712	TAG	NT02MT0409	454518	455384	867	288	67.12	O53712	CAA17383.1	TAG			33
Rv0378	455635	455856	222	73	75.67	O53713	TGA	NT02MT0410	455635	455856	222	73	75.67	O53713	CAA17384.1	TGA			0
Rv0379	455975	456190	216	71	63.42	No Data	TAG	NT02MT0411	455975	456190	216	71	63.42	No Data	CAA17385.1	TAG			0
Rv0380c	456817	456266	552	183	68.47	O53715	TAG	NT02MT0413	456928	456266	663	220	69.83	O53715	CAA17386.1	TAG			-37
Rv0381c	457821	456913	909	302	68.42	O53716	TGA	NT02MT0414	457821	456913	909	302	68.42	O53716	CAA17387.1	TGA			0
Rv0382c	458378	457839	540	179	67.96	No Data	TAG	NT02MT0415	458378	457839	540	179	67.96	No Data	CAA17388.1	TAG			0
Rv0383c	459313	458459	855	284	68.07	O53718	TGA	NT02MT0416	459313	458459	855	284	68.07	O53718	CAA17389.1	TGA			0
Rv0384c	462000	459454	2547	848	68.59	P63288	TGA	NT02MT0418	462000	459454	2547	848	68.59	P63288	CAA17390.1	TGA			0
Rv0385	462133	463305	1173	390	68.28	Q7ARS9	TAG	NT02MT0419	462028	463305	1278	425	67.13	Q7ARS9	CAA17391.1	TAG			-35
Rv0386	463409	466666	3258	1085	66.69	O53720	TGA	NT02MT0420	463499	466666	3168	1055	66.85	O53720	CAA17392.1	TGA			30
Rv0387c	467404	466670	735	244	71.7	O53721	TAG	NT02MT0421	467242	466670	573	190	73.64	O53721	CAA17393.1	TAG			54
Rv0388c	467999	467457	543	180	68.13	No Data	TGA	NT02MT0422	467999	467457	543	180	68.13	No Data	CAA17394.1	TGA			0
Rv0389	468333	469592	1260	419	67.69	P95197	TGA	NT02MT0423	468483	469592	1110	369	67.83	P95197	CAB06595.1	TGA			50
Rv0391	470008	471228	1221	406	65.27	P95199	TAA	NT02MT0424	470089	471228	1140	379	64.56	P95199	CAB06597.1	TAA			27
Rv0392c	472637	471225	1413	470	64.68	P95200	TAG	NT02MT0425	472637	471225	1413	470	64.68	P95200	CAB06598.1	TAG			0
Rv0393	472779	474104	1326	441	71.19	P95201	TGA	NT02MT0426	472710	474104	1395	464	71.03	P95201	CAB06599.1	TGA			-23
Rv0394c	474839	474120	720	239	65.97	P95202	TGA	NT02MT0427	475400	474120	1281	426	66.12	P95202	CAB06600.1	TGA			-187
Rv0396	475348	475740	393	130	61.83	P95204	TAG	NT02MT0428	475402	475740	339	112	61.06	P95204	CAB06602.1	TAG			18
Rv0397	475814	476182	369	122	72.08	P95205	TAA	NT02MT0429	475814	476182	369	122	72.08	P95205	CAB06603.1	TAA			0
Rv0398c	477318	476677	642	213	69.47	P95206	TAG	NT02MT0430	477318	476677	642	213	69.47	P95206	CAB06589.1	TAG			0
Rv0399c	478554	477325	1230	409	64.55	P95207	TAG	NT02MT0431	478326	477325	1002	333	62.97	P95207	CAB06590.1	TAG			76
Rv0400c	479751	478564	1188	395	68.18	P95208	TAG	NT02MT0433	479751	478564	1188	395	68.18	P95208	CAB06591.1	TAG			0
Rv0401	479787	480158	372	123	71.5	P95210	TGA	NT02MT0434	479787	480158	372	123	71.5	P95210	CAB06592.1	TGA			0
Rv0402c	483229	480353	2877	958	60.54	P95211	TAG	NT02MT0435	483247	480353	2895	964	60.51	P95211	CAB06593.1	TAG			-6
Rv0403c	483654	483226	429	142	60.6	P0A5K0	TGA	NT02MT0436	483654	483226	429	142	60.6	P0A5K0	CAB06594.1	TGA			0
Rv0404	483975	485732	1758	585	53.86	P95213	TGA	NT02MT0437	483975	485732	1758	585	53.86	P95213	CAB06604.1	TGA			0
Rv0405	485729	489937	4209	1402	58.89	O86335	TAG	NT02MT0438	485729	489937	4209	1402	58.89	O86335	CAB06605.1	TAG			0
Rv0406c	490703	489885	819	272	65.81	O86336	TAG	NT02MT0439	490703	489885	819	272	65.81	O86336	CAB06606.1	TAG			0
Rv0407	490781	491791	1011	336	64.09	P96253	TGA	NT02MT0440	490781	491791	1011	336	64.09	P96253	CAB06577.1	TGA			0
Rv0408	491784	493856	2073	690	64.2	P96254	TAG	NT02MT0441	491724	493856	2133	710	64.22	P96254	CAB06578.1	TAG			-20
Rv0409	493849	495006	1158	385	64.68	P63409	TGA	NT02MT0442	493849	495006	1158	385	64.68	P63409	CAB06579.1	TGA			0
Rv0410c	497312	495060	2253	750	66.04	P65728	TAA	NT02MT0443	497369	495060	2310	769	66.27	P65728	CAB06580.1	TAA			-19
Rv0411c	498298	497312	987	328	67.37	P96257	TGA	NT02MT0444	498157	497312	846	281	65.83	P96257	CAB06581.1	TGA			47
Rv0412c	499617	498298	1320	439	66.13	P96258	TGA	NT02MT0445	499617	498298	1320	439	66.13	P96258	CAB06582.1	TGA			0
Rv0413	499711	500364	654	217	70.33	P96259	TAA	NT02MT0446	499768	500364	597	198	71.02	P96259	CAB06583.1	TAA			19
Rv0414c	501016	500348	669	222	70.25	P66916	TGA	NT02MT0447	501016	500348	669	222	70.25	P66916	CAB06584.1	TGA			0
Rv0415	501146	502168	1023	340	69.01	P96261	TGA	NT02MT0448	501146	502168	1023	340	69.01	P96261	CAB06585.1	TGA			0
Rv0416	502165	502371	207	68	61.83	P96262	TGA	NT02MT0449	502165	502371	207	68	61.83	P96262	CAB06586.1	TGA			0
Rv0417	502364	503122	759	252	66.79	P96263	TAA	NT02MT0450	502448	503122	675	224	67.4	P96263	CAB06587.1	TAA			28
Rv0418	503494	504996	1503	500	64.67	P96264	TGA	NT02MT0452	503512	504996	1485	494	64.91	P96264	CAB06558.1	TGA			6
Rv0419	505084	506580	1497	498	64.86	P96265	TAG	NT02MT0453	505084	506580	1497	498	64.86	P96265	CAB06559.1	TAG			0
Rv0420c	506969	506559	411	136	60.58	P96266	TAG	NT02MT0454	506969	506559	411	136	60.58	P96266	CAB06560.1	TAG			0
Rv0421c	507759	507130	630	209	68.88	P96267	TGA	NT02MT0455	507825	507130	696	231	69.25	P96267	CAB06561.1	TGA			-22
Rv0422c	508553	507756	798	265	66.91	P66913	TGA	NT02MT0456	508484	507756	729	242	66.52	P66913	CAB06562.1	TGA			23
Rv0423c	510223	508580	1644	547	64.96	P66911	TGA	NT02MT0457	510223	508580	1644	547	64.96	P66911	CAB06563.1	TGA			0
Rv0424c	510650	510375	276	91	59.78	P96270	TAA	NT02MT0458	510653	510375	279	92	59.49	P96270	CAB06564.1	TAA			-1
Rv0425c	515319	510700	4620	1539	68.98	P96271	TGA	NT02MT0459	515319	510700	4620	1539	68.98	P96271	CAB06565.1	TGA			0
Rv0426c	515814	515371	444	147	68.46	P96272	TAG	NT02MT0460	515814	515371	444	147	68.46	P96272	CAB06566.1	TAG			0
Rv0427c	516890	516015	876	291	65.75	P96273	TAG	NT02MT0461	516689	516015	675	224	65.48	P96273	CAB06567.1	TAG			67
Rv0428c	517801	516893	909	302	68.53	P96274	TAG	NT02MT0462	517738	516893	846	281	68.2	P96274	CAB06568.1	TAG			21
Rv0429c	518394	517801	594	197	65.65	P96275	TAA	NT02MT0463	518394	517801	594	197	65.65	P96275	CAB06569.1	TAA			0
Rv0430	518731	519039	309	102	66.01	P96276	TGA	NT02MT0464	518527	519039	513	170	64.32	P96276	CAB06570.1	TGA			-68
Rv0431	519071	519565	495	164	66.26	P96277	TGA	NT02MT0465	519071	519565	495	164	66.26	P96277	CAB06571.1	TGA			0
Rv0432	519598	520320	723	240	67.21	P0A608	TAG	NT02MT0466	519598	520320	723	240	67.21	P0A608	CAB06572.1	TAG			0
Rv0433	520322	521452	1131	376	63.66	P64693	TAG	NT02MT0467	520301	521452	1152	383	63.54	P64693	CAB06573.1	TAG			-7
Rv0434	521512	522165	654	217	67.73	P96280	TAA	NT02MT0468	521542	522165	624	207	67.94	P96280	CAB06574.1	TAA			10
Rv0435c	524531	522345	2187	728	68.99	P96281	TAG	NT02MT0469	524531	522345	2187	728	68.99	P96281	CAB06575.1	TAG			0
Rv0436c	525388	524528	861	286	65.5	P96282	TGA	NT02MT0470	525331	524528	804	267	65.54	P96282	CAB06576.1	TGA			19
Rv0437c	526080	525385	696	231	71.12	P67547	TGA	NT02MT0471	526080	525385	696	231	71.12	P67547	CAB06588.1	TGA			0
Rv0438c	527358	526141	1218	405	67.73	No Data	TAA	NT02MT0472	527319	526141	1179	392	67.93	No Data	CAA17395.1	TAA			13
Rv0439c	528312	527377	936	311	65.27	O53726	TGA	NT02MT0473	528240	527377	864	287	65.62	O53726	CAA17396.1	TGA			24
Rv0440	528606	530228	1623	540	65.37	P0A520	TGA	NT02MT0474	528606	530228	1623	540	65.37	P0A520	CAA17397.1	TGA			0
Rv0441c	530722	530294	429	142	68.06	P0A5C7	TAG	NT02MT0475	530722	530294	429	142	68.06	P0A5C7	CAA17398.1	TAG			0
Rv0442c	532212	530749	1464	487	66.05	No Data	TAA	NT02MT0477	532212	530749	1464	487	66.05	No Data	CAA17399.1	TAA			0
Rv0443	532394	532909	516	171	64.34	O53728	TAA	NT02MT0478	532352	532909	558	185	64.15	O53728	CAA17400.1	TAA			-14
Rv0444c	533787	533089	699	232	68.52	O53729	TGA	NT02MT0480	533787	533089	699	232	68.52	O53729	CAA17401.1	TGA			0
Rv0445c	534394	533831	564	187	64.53	O53730	TGA	NT02MT0481	534394	533831	564	187	64.53	O53730	CAA17402.1	TGA			0
Rv0446c	535213	534443	771	256	65.23	O53731	TGA	NT02MT0482	535639	534443	1197	398	64.91	O53731	CAA17403.1	TGA			-142
Rv0447c	536505	535222	1284	427	65.88	O53732	TGA	NT02MT0483	536187	535222	966	321	65.32	O53732	CAA17404.1	TGA			106
Rv0448c	537167	536502	666	221	64.41	O53733	TGA	NT02MT0484	537233	536502	732	243	64.2	O53733	CAA17405.1	TGA			-22
Rv0449c	538546	537227	1320	439	67.27	O53734	TGA	NT02MT0485	538267	537227	1041	346	67.53	O53734	CAA17406.1	TGA			93
Rv0450c	541489	538586	2904	967	58.81	O53735	TGA	NT02MT0486	541489	538586	2904	967	58.81	O53735	CAA17407.1	TGA			0
Rv0451c	541908	541486	423	140	56.02	P0A5K2	TGA	NT02MT0487	541902	541486	417	138	56.11	P0A5K2	CAA17408.1	TGA			2
Rv0452	542140	542850	711	236	66.94	O53737	TGA	NT02MT0488	542140	542850	711	236	66.94	O53737	CAA17409.1	TGA			0
Rv0453	543172	544728	1557	518	67.75	No Data	TGA	NT02MT0489	543172	544728	1557	518	67.75	No Data	CAA17410.1	TGA			0
Rv0455c	545819	545373	447	148	57.04	O53740	TAA	NT02MT0491	545900	545373	528	175	56.81	O53740	CAA17411.1	TAA			-27
Rv0456c	546801	545887	915	304	66.12	O07179	TAG	NT02MT0492	546801	545887	915	304	66.12	O07179	CAB09570.1	TAG			0
Rv0457c	549605	547584	2022	673	64.29	O07178	TAA	NT02MT0494	549614	547584	2031	676	64.25	O07178	CAB09571.1	TAA			-3
Rv0458	549673	551196	1524	507	66.14	P63937	TGA	NT02MT0495	549673	551196	1524	507	66.14	P63937	CAA17413.1	TGA			0
Rv0459	551196	551687	492	163	68.49	O53744	TAG	NT02MT0496	551196	551687	492	163	68.49	O53744	CAA17414.1	TAG			0
Rv0460	551747	551986	240	79	63.33	O53745	TGA	NT02MT0497	551708	551986	279	92	64.15	O53745	CAA17415.1	TGA			-13
Rv0461	552024	552548	525	174	65.33	O53746	TAG	NT02MT0498	552138	552548	411	136	64.23	O53746	CAA17416.1	TAG			38
Rv0462	552612	554006	1395	464	61.79	P66004	TGA	NT02MT0499	552612	554006	1395	464	61.79	P66004	CAA17417.1	TGA			0
Rv0463	554014	554307	294	97	64.96	O53748	TGA	NT02MT0500	554014	554307	294	97	64.96	O53748	CAA17418.1	TGA			0
Rv0464c	554883	554311	573	190	63	O53749	TAG	NT02MT0501	554883	554311	573	190	63	O53749	CAA17419.1	TAG			0
Rv0465c	556304	554880	1425	474	65.26	O53750	TGA	NT02MT0502	556430	554880	1551	516	64.79	O53750	CAA17420.1	TGA			-42
Rv0466	556456	557250	795	264	63.64	O53751	TGA	NT02MT0503	556477	557250	774	257	64.21	O53751	CAA17421.1	TGA			7
Rv0467	557525	558811	1287	428	66.04	No Data	TAG	NT02MT0504	557525	558811	1287	428	66.04	No Data	CAA17422.1	TAG			0
Rv0468	558893	559753	861	286	63.99	O53753	TGA	NT02MT0505	558938	559753	816	271	63.6	O53753	CAA17423.1	TGA			15
Rv0469	559886	560746	861	286	52.84	No Data	TAG	NT02MT0506	559868	560746	879	292	53.12	No Data	CAA17424.1	TAG			-6
Rv0470c	561709	560846	864	287	60.41	No Data	TAA	NT02MT0507	561709	560846	864	287	60.41	No Data	CAA17425.1	TAA			0
Rv0471c	562711	562223	489	162	69.12	O53756	TGA	NT02MT0509	562711	562223	489	162	69.12	O53756	CAA17426.1	TGA			0
Rv0472c	563425	562721	705	234	62.55	O53757	TAG	NT02MT0510	563425	562721	705	234	62.55	O53757	CAA17427.1	TAG			0
Rv0473	563562	564932	1371	456	64.91	O53758	TGA	NT02MT0511	563631	564932	1302	433	64.82	O53758	CAA17428.1	TGA			23
Rv0474	565019	565441	423	140	62.41	O53759	TAG	NT02MT0512	565019	565441	423	140	62.41	O53759	CAA17429.1	TAG			0
Rv0475	565795	566394	600	199	66.16	P0A5P6	TAG	NT02MT0513	565780	566394	615	204	65.52	P0A5P6	CAB00936.1	TAG			-5
Rv0476	566506	566769	264	87	62.87	P64695	TAA	NT02MT0514	566482	566769	288	95	63.19	P64695	CAB00937.1	TAA			-8
Rv0477	566774	567220	447	148	66.66	P64697	TAG	NT02MT0515	566675	567220	546	181	66.11	P64697	CAB00938.1	TAG			-33
Rv0478	567220	567894	675	224	69.62	P63929	TGA	NT02MT0516	567220	567894	675	224	69.62	P63929	CAB00939.1	TGA			0
Rv0479c	568965	567919	1047	348	62.75	P64699	TGA	NT02MT0517	568965	567919	1047	348	62.75	P64699	CAB00940.1	TGA			0
Rv0480c	569984	568962	1023	340	69.89	Q11146	TGA	NT02MT0518	569897	568962	936	311	69.01	Q11146	CAB00941.1	TGA			29
Rv0481c	570510	569986	525	174	62.28	P64701	TGA	NT02MT0519	570510	569986	525	174	62.28	P64701	CAB00942.1	TGA			0
Rv0482	570537	571646	1110	369	66.3	P65460	TAG	NT02MT0520	570537	571646	1110	369	66.3	P65460	CAB00943.1	TAG			0
Rv0483	571708	573063	1356	451	65.56	P64703	TAG	NT02MT0521	571825	573063	1239	412	66.1	P64703	CAB00944.1	TAG			39
Rv0484c	573799	573044	756	251	68.12	Q11150	TAG	NT02MT0522	573697	573044	654	217	68.34	Q11150	CAB00945.1	TAG			34
Rv0485	573982	575298	1317	438	68.71	P64705	TGA	NT02MT0523	573982	575298	1317	438	68.71	P64705	CAB00946.1	TGA			0
Rv0486	575346	576788	1443	480	70.2	P64707	TGA	NT02MT0524	575346	576788	1443	480	70.2	P64707	CAB00947.1	TGA			0
Rv0487	576785	577336	552	183	62.86	P64709	TAG	NT02MT0526	576785	577336	552	183	62.86	P64709	CAB00948.1	TAG			0
Rv0488	577662	578267	606	201	60.72	P64711	TGA	NT02MT0529	577830	578267	438	145	61.18	P64711	CAB00949.1	TGA			56
Rv0489	578424	579173	750	249	66.26	No Data	TAA	NT02MT0530	578388	579173	786	261	66.03	No Data	CAB00950.1	TAA			-12
Rv0490	579347	580579	1233	410	64.88	P0A600	TGA	NT02MT0531	579422	580579	1158	385	64.85	P0A600	CAB00951.1	TGA			25
Rv0491	580807	581490	684	227	64.32	Q11156	TAG	NT02MT0532	580807	581490	684	227	64.32	Q11156	CAB00952.1	TAG			0
Rv0492c	583541	581487	2055	684	71.38	Q11157	TAG	NT02MT0533	583376	581487	1890	629	71.9	Q11157	CAB00953.1	TAG			55
Rv0493c	584688	583699	990	329	68.88	Q11158	TGA	NT02MT0535	584649	583699	951	316	69.08	Q11158	CAB00954.1	TGA			13
Rv0494	584672	585421	750	249	69.06	P67739	TAG	NT02MT0536	584693	585421	729	242	69.68	P67739	CAB00955.1	TAG			7
Rv0495c	586312	585422	891	296	66.21	P64713	TAG	NT02MT0537	586279	585422	858	285	65.85	P64713	CAB00956.1	TAG			11
Rv0496	586392	587378	987	328	66.56	P65786	TGA	NT02MT0538	586365	587378	1014	337	66.37	P65786	CAB00922.1	TGA			-9
Rv0497	587375	588307	933	310	69.02	P64715	TAG	NT02MT0539	587375	588307	933	310	69.02	P64715	CAB00923.1	TAG			0
Rv0498	588323	589165	843	280	67.37	P64717	TGA	NT02MT0540	588431	589165	735	244	67.34	P64717	CAB00924.1	TGA			36
Rv0499	589181	590056	876	291	68.83	P64719	TAG	NT02MT0541	589298	590056	759	252	69.56	P64719	CAB00925.1	TAG			39
Rv0500	590081	590968	888	295	66.21	Q11141	TGA	NT02MT0542	590198	590968	771	256	66.4	Q11141	CAB00926.1	TGA			39
Rv0501	591652	592782	1131	376	63.39	Q6MWV3	TAG	NT02MT0544	591733	592782	1050	349	63.04	Q6MWV3	CAB00927.1	TAG			27
Rv0502	592789	593865	1077	358	63.69	P64723	TGA	NT02MT0545	592789	593865	1077	358	63.69	P64723	CAB00928.1	TGA			0
Rv0503c	594777	593869	909	302	60.5	P0A5P0	TAA	NT02MT0546	594831	593869	963	320	60.22	P0A5P0	CAB00929.1	TAA			-18
Rv0504c	595300	594800	501	166	61.87	P64725	TAG	NT02MT0547	595300	594800	501	166	61.87	P64725	CAB00930.1	TAG			0
Rv0505c	596583	595462	1122	373	67.46	No Data	TGA	NT02MT0548	596385	595462	924	307	68.39	No Data	CAB00931.1	TGA			66
Rv0506	596757	597200	444	147	61.26	P65376	TGA	NT02MT0549	596763	597200	438	145	61.18	P65376	CAB00932.1	TGA			2
Rv0507	597197	600103	2907	968	58.1	Q11171	TAG	NT02MT0550	597197	600103	2907	968	58.1	Q11171	CAB00933.1	TAG			0
Rv0508	600096	600389	294	97	63.6	P64727	TAG	NT02MT0551	600120	600389	270	89	64.07	P64727	CAB00934.1	TAG			8
Rv0509	600439	601845	1407	468	66.73	P64328	TGA	NT02MT0552	600460	601845	1386	461	66.73	P64328	CAB00935.1	TGA			7
Rv0510	601855	602784	930	309	68.06	P64336	TAG	NT02MT0553	601855	602784	930	309	68.06	P64336	CAB00957.1	TAG			0
Rv0511	602817	604514	1698	565	70.08	P95077	TAG	NT02MT0554	602817	604514	1698	565	70.08	P95077	CAB06239.1	TAG			0
Rv0512	604600	605589	990	329	67.17	O33357	TGA	NT02MT0555	604396	605589	1194	397	67.75	O33357	CAB10749.1	TGA			-68
Rv0513	605602	606150	549	182	66.48	O33358	TGA	NT02MT0556	605602	606150	549	182	66.48	O33358	CAB10750.1	TGA			0
Rv0514	606147	606446	300	99	70.33	O33359	TGA	NT02MT0557	606147	606446	300	99	70.33	O33359	CAB10755.1	TGA			0
Rv0515	606549	608060	1512	503	67.32	O33360	TAG	NT02MT0558	606549	608060	1512	503	67.32	O33360	CAB10751.1	TAG			0
Rv0516c	608533	608057	477	158	62.47	O33361	TAA	NT02MT0559	608416	608057	360	119	62.77	O33361	CAB10752.1	TAA			39
Rv0517	608744	610054	1311	436	64.53	O33362	TGA	NT02MT0561	608744	610054	1311	436	64.53	O33362	CAB10753.1	TGA			0
Rv0518	610186	610881	696	231	65.66	O33363	TGA	NT02MT0562	610186	610881	696	231	65.66	O33363	CAB10756.1	TGA			0
Rv0519c	612072	611170	903	300	68.77	O33364	TAG	NT02MT0563	612027	611170	858	285	68.64	O33364	CAB10757.1	TAG			15
Rv0520	612253	612603	351	116	61.82	O33365	TGA	NT02MT0565	612292	612603	312	103	62.82	O33365	CAB10754.1	TGA			13
Rv0523c	614719	614324	396	131	65.9	O06389	TAA	NT02MT0568	614728	614324	405	134	65.92	O06389	CAB08990.1	TAA			-3
Rv0524	614833	616221	1389	462	69.76	P63506	TGA	NT02MT0569	614833	616221	1389	462	69.76	P63506	CAB08991.1	TGA			0
Rv0525	616221	616829	609	202	69.12	O06391	TGA	NT02MT0570	616221	616829	609	202	69.12	O06391	CAB08992.1	TGA			0
Rv0526	616844	617494	651	216	67.74	O06392	TGA	NT02MT0571	616883	617494	612	203	68.13	O06392	CAB08993.1	TGA			13
Rv0527	617491	618270	780	259	69.23	O06393	TGA	NT02MT0572	617491	618270	780	259	69.23	O06393	CAB08994.1	TGA			0
Rv0528	618303	619892	1590	529	70	O06394	TGA	NT02MT0573	618303	619892	1590	529	70	O06394	CAB08995.1	TGA			0
Rv0529	619889	620863	975	324	68.1	No Data	TGA	NT02MT0574	619964	620863	900	299	68.11	No Data	CAB08996.1	TGA			25
Rv0530	620905	622122	1218	405	69.54	O06396	TAG	NT02MT0575	620911	622122	1212	403	69.55	O06396	CAB08981.1	TAG			2
Rv0531	622327	622644	318	105	67.92	O06397	TGA	NT02MT0577	622327	622644	318	105	67.92	O06397	CAB08982.1	TGA			0
Rv0532	622791	624575	1785	594	76.41	No Data	TAA	NT02MT0578	622791	624575	1785	594	76.41	No Data	CAB08983.1	TAA			0
Rv0533c	625478	624471	1008	335	65.97	P0A574	TGA	NT02MT0579	625478	624471	1008	335	65.97	P0A574	CAB08984.1	TGA			0
Rv0534c	626438	625560	879	292	69.73	P65650	TAA	NT02MT0580	626474	625560	915	304	69.28	P65650	CAB08985.1	TAA			-12
Rv0535	626455	627249	795	264	66.66	O06401	TGA	NT02MT0581	626455	627249	795	264	66.66	O06401	CAB08986.1	TGA			0
Rv0536	627246	628286	1041	346	70.31	P0A5D1	TGA	NT02MT0582	627195	628286	1092	363	70.05	P0A5D1	CAB08987.1	TGA			-17
Rv0537c	629729	628296	1434	477	66.8	O06403	TAG	NT02MT0583	629729	628296	1434	477	66.8	O06403	CAB08988.1	TAG			0
Rv0538	630038	631684	1647	548	71.03	O06404	TGA	NT02MT0584	630038	631684	1647	548	71.03	O06404	CAB08989.1	TGA			0
Rv0539	631741	632373	633	210	70.77	P0A597	TGA	NT02MT0585	631717	632373	657	218	70.62	P0A597	CAB08973.1	TGA			-8
Rv0540	632370	633032	663	220	69.38	O06406	TGA	NT02MT0586	632370	633032	663	220	69.38	O06406	CAB08974.1	TGA			0
Rv0541c	634402	633053	1350	449	68.59	O06407	TAA	NT02MT0587	634165	633053	1113	370	68.55	O06407	CAB08975.1	TAA			79
Rv0542c	635502	634414	1089	362	69.05	O06408	TAG	NT02MT0589	635430	634414	1017	338	69.12	O06408	CAB08976.1	TAG			24
Rv0543c	635873	635571	303	100	64.68	O06409	TAG	NT02MT0590	635906	635571	336	111	64.28	O06409	CAB08977.1	TAG			-11
Rv0544c	636211	635933	279	92	66.66	O06410	TAG	NT02MT0591	636211	635933	279	92	66.66	O06410	CAB08978.1	TAG			0
Rv0545c	637461	636208	1254	417	67.22	O06411	TGA	NT02MT0592	637554	636208	1347	448	66.14	O06411	CAB08979.1	TGA			-31
Rv0546c	637967	637581	387	128	65.63	O06412	TGA	NT02MT0593	638168	637581	588	195	67.34	O06412	CAB08980.1	TGA			-67
Rv0547c	638914	638030	885	294	66.21	O06413	TGA	NT02MT0594	638914	638030	885	294	66.21	O06413	CAB08958.1	TGA			0
Rv0548c	639954	639010	945	314	65.6	O06414	TAA	NT02MT0595	639873	639010	864	287	66.08	O06414	CAB08959.1	TAA			27
Rv0549c	640639	640226	414	137	67.63	O06415	TGA	NT02MT0596	640582	640226	357	118	67.5	O06415	CAB08960.1	TGA			19
Rv0550c	640902	640636	267	88	61.42	O06416	TGA	NT02MT0597	640899	640636	264	87	61.74	O06416	CAB08961.1	TGA			1
Rv0551c	642809	641094	1716	571	65.61	O06417	TAG	NT02MT0598	642710	641094	1617	538	65.24	O06417	CAB08962.1	TAG			33
Rv0552	642887	644491	1605	534	67.35	O06418	TGA	NT02MT0599	642773	644491	1719	572	66.72	O06418	CAB08963.1	TGA			-38
Rv0553	644488	645468	981	326	70.23	P65425	TGA	NT02MT0600	644497	645468	972	323	70.37	P65425	CAB08964.1	TGA			3
Rv0554	645465	646253	789	262	64.63	O06420	TGA	NT02MT0601	645411	646253	843	280	64.29	O06420	CAB08965.1	TGA			-18
Rv0555	646296	647960	1665	554	69.72	O06421	TGA	NT02MT0602	646365	647960	1596	531	69.73	O06421	CAB08966.1	TGA			23
Rv0556	647957	648472	516	171	60.46	O06422	TGA	NT02MT0603	647957	648472	516	171	60.46	O06422	CAB08967.1	TGA			0
Rv0557	648534	649670	1137	378	66.93	O06423	TAA	NT02MT0604	648444	649670	1227	408	66.42	O06423	CAB08968.1	TAA			-30
Rv0558	649687	650391	705	234	66.8	No Data	TGA	NT02MT0605	649612	650391	780	259	67.05	No Data	CAB08969.1	TGA			-25
Rv0559c	650743	650405	339	112	62.53	O06425	TAA	NT02MT0606	650743	650405	339	112	62.53	O06425	CAB08970.1	TAA			0
Rv0560c	651502	650777	726	241	64.87	O06426	TGA	NT02MT0607	651502	650777	726	241	64.87	O06426	CAB08971.1	TGA			0
Rv0561c	652753	651527	1227	408	68.78	O06427	TGA	NT02MT0608	653056	651527	1530	509	68.3	O06427	CAB08972.1	TGA			-101
Rv0562	652769	653776	1008	335	67.75	O06428	TAG	NT02MT0609	652832	653776	945	314	67.51	O06428	CAB08957.1	TAG			21
Rv0563	653877	654737	861	286	66.2	P65815	TGA	NT02MT0610	653877	654737	861	286	66.2	P65815	CAB08997.1	TGA			0
Rv0564c	655947	654922	1026	341	65.69	P64188	TAG	NT02MT0611	656007	654922	1086	361	65.19	P64188	CAA17435.1	TAG			-20
Rv0565c	657468	656008	1461	486	62.55	O53762	TGA	NT02MT0612	657468	656008	1461	486	62.55	O53762	CAA17436.1	TGA			0
Rv0566c	658037	657546	492	163	62.19	P67380	TAG	NT02MT0613	658037	657546	492	163	62.19	P67380	CAA17437.1	TAG			0
Rv0567	658319	659338	1020	339	63.72	O53764	TAG	NT02MT0615	658343	659338	996	331	63.75	O53764	CAA17438.1	TAG			8
Rv0568	659448	660866	1419	472	68.42	P63715	TGA	NT02MT0616	659466	660866	1401	466	68.52	P63715	CAA17439.1	TGA			6
Rv0569	661001	661267	267	88	63.29	O53766	TAG	NT02MT0617	660815	661267	453	150	66.66	O53766	CAA17440.1	TAG			-62
Rv0570	661293	663371	2079	692	67.38	O53767	TGA	NT02MT0618	661194	663371	2178	725	67.35	O53767	CAA17441.1	TGA			-33
Rv0571c	664816	663485	1332	443	66.51	O53768	TAA	NT02MT0619	664840	663485	1356	451	66.37	O53768	CAA17442.1	TAA			-8
Rv0572c	665381	665040	342	113	59.35	O53769	TGA	NT02MT0620	665381	665040	342	113	59.35	O53769	CAA17443.1	TGA			0
Rv0573c	667240	665849	1392	463	66.23	O53770	TAG	NT02MT0622	667240	665849	1392	463	66.23	O53770	CAA17444.1	TAG			0
Rv0574c	668392	667250	1143	380	64.91	O53771	TAA	NT02MT0623	668344	667250	1095	364	64.93	O53771	CAA17445.1	TAA			16
Rv0575c	669743	668577	1167	388	67	O53772	TGA	NT02MT0624	669662	668577	1086	361	66.75	O53772	CAA17446.1	TGA			27
Rv0576	669846	671150	1305	434	68.19	O53773	TAA	NT02MT0625	669837	671150	1314	437	68.26	O53773	CAA17447.1	TAA			-3
Rv0577	671164	671949	786	261	64.75	P0A5N8	TAG	NT02MT0626	671077	671949	873	290	64.83	P0A5N8	CAA17448.1	TAG			-29
Rv0578c	675914	671994	3921	1306	77.88	No Data	TAG	NT02MT0627	675887	671994	3894	1297	78.01	No Data	CAA17449.1	TAG			9
Rv0579	676236	676994	759	252	65.34	O53776	TGA	NT02MT0628	676236	676994	759	252	65.34	O53776	CAA17450.1	TGA			0
Rv0580c	677614	677123	492	163	64.43	O53777	TAG	NT02MT0629	677701	677123	579	192	63.38	O53777	CAA17451.1	TAG			-29
Rv0581	677708	677923	216	71	70.83	O53778	TGA	NT02MT0630	677708	677923	216	71	70.83	O53778	CAA17452.1	TGA			0
Rv0582	677920	678327	408	135	65.68	O53779	TAA	NT02MT0631	677920	678327	408	135	65.68	O53779	CAA17453.1	TAA			0
Rv0583c	679073	678387	687	228	63.9	O53780	TAA	NT02MT0633	679073	678387	687	228	63.9	O53780	CAA17454.1	TAA			0
Rv0584	679227	681860	2634	877	64.65	O86365	TGA	NT02MT0634	679443	681860	2418	805	64.55	O86365	CAA17455.1	TGA			72
Rv0585c	684270	681883	2388	795	64.74	O53781	TAA	NT02MT0635	684159	681883	2277	758	64.77	O53781	CAA17456.1	TAA			37
Rv0586	684408	685130	723	240	62.79	P67741	TGA	NT02MT0636	684408	685130	723	240	62.79	P67741	CAB09952.1	TGA			0
Rv0587	685127	685924	798	265	64.53	O07791	TAG	NT02MT0637	685127	685924	798	265	64.53	O07791	CAB09951.1	TAG			0
Rv0588	685926	686813	888	295	64.18	O07790	TAG	NT02MT0638	686154	686813	660	219	62.72	O07790	CAB09950.1	TAG			76
Rv0589	686819	688033	1215	404	60.57	No Data	TGA	NT02MT0639	686900	688033	1134	377	60.49	No Data	CAB09982.1	TGA			27
Rv0590	688030	688857	828	275	62.92	O07788	TAG	NT02MT0640	688030	688857	828	275	62.92	O07788	CAB09962.1	TAG			0
Rv0591	689057	690502	1446	481	65.21	O07787	TGA	NT02MT0642	689057	690502	1446	481	65.21	O07787	CAB09961.1	TGA			0
Rv0592	690499	692025	1527	508	62.93	O07786	TGA	NT02MT0644	690499	692025	1527	508	62.93	O07786	CAB09960.1	TGA			0
Rv0593	692022	693230	1209	402	63.52	O07785	TGA	NT02MT0645	692034	693230	1197	398	63.4	O07785	CAB09981.1	TGA			4
Rv0594	693235	694785	1551	516	63.95	O07784	TGA	NT02MT0646	693235	694785	1551	516	63.95	O07784	CAB09959.1	TGA			0
Rv0595c	695229	694837	393	130	64.12	O07783	TGA	NT02MT0647	695232	694837	396	131	64.14	O07783	CAB09980.1	TGA			-1
Rv0596c	695483	695226	258	85	64.34	O07782	TGA	NT02MT0648	695483	695226	258	85	64.34	O07782	CAB09958.1	TGA			0
Rv0597c	696901	695666	1236	411	67.15	O07781	TAA	NT02MT0649	696901	695666	1236	411	67.15	O07781	CAB09957.1	TAA			0
Rv0598c	697565	697152	414	137	65.94	O07780	TGA	NT02MT0650	697565	697152	414	137	65.94	O07780	CAB09979.1	TGA			0
Rv0599c	697798	697562	237	78	61.6	O07779	TGA	NT02MT0651	697825	697562	264	87	60.6	O07779	CAB09956.1	TGA			-9
Rv0601c	698992	698522	471	156	69.63	O07777	TGA	NT02MT0652	699052	698522	531	176	69.67	O07777	CAB09955.1	TGA			-20
Rv0602c	699797	699036	762	253	69.16	O07776	TGA	NT02MT0653	699779	699036	744	247	69.48	O07776	CAB09978.1	TGA			6
Rv0603	699854	700165	312	103	74.67	O07775	TAG	NT02MT0654	699854	700165	312	103	74.67	O07775	CAB09954.1	TAG			0
Rv0604	700237	701187	951	316	69.61	O07774	TGA	NT02MT0655	699724	701187	1464	487	70.35	O07774	CAB09984.1	TGA			-171
Rv0605	701404	702012	609	202	63.87	O07773	TGA	NT02MT0656	701404	702012	609	202	63.87	O07773	CAB09977.1	TGA			0
Rv0606	702014	702757	744	247	66.53	O07772	TAA	NT02MT0657	702014	702757	744	247	66.53	O07772	CAB09953.1	TAA			0
Rv0607	702811	703197	387	128	65.37	O07771	TGA	NT02MT0658	702727	703197	471	156	65.6	O07771	CAB09976.1	TGA			-28
Rv0608	703242	703487	246	81	63.82	O07770	TGA	NT02MT0659	703242	703487	246	81	63.82	O07770	CAB09964.1	TGA			0
Rv0609	703484	703885	402	133	64.92	P67238	TGA	NT02MT0660	703484	703885	402	133	64.92	P67238	CAB09975.1	TGA			0
Rv0610c	705907	704750	1158	385	69.08	O07767	TGA	NT02MT0662	705907	704750	1158	385	69.08	O07767	CAB09963.1	TGA			0
Rv0612	706322	706927	606	201	71.12	O07765	TGA	NT02MT0664	706379	706927	549	182	70.3	O07765	CAB09973.1	TGA			19
Rv0613c	709513	706946	2568	855	71.3	O07764	TAG	NT02MT0665	709513	706946	2568	855	71.3	O07764	CAB09972.1	TAG			0
Rv0614	709354	710346	993	330	66.66	O07763	TGA	NT02MT0666	709453	710346	894	297	66.33	O07763	CAB09971.1	TGA			33
Rv0615	710343	710585	243	80	68.31	O07762	TAG	NT02MT0667	710169	710585	417	138	68.58	O07762	CAB09970.1	TAG			-58
Rv0617	711004	711405	402	133	64.92	O07760	TGA	NT02MT0669	711010	711405	396	131	64.89	O07760	CAB09968.1	TGA			2
Rv0618	711534	712229	696	231	70.25	No Data	TGA	NT02MT0670	711534	712229	696	231	70.25	No Data	CAB09967.1	TGA			0
Rv0619	712172	712717	546	181	64.1	No Data	TGA	NT02MT0671	712247	712717	471	156	63.26	No Data	CAB09966.1	TGA			25
Rv0620	712714	713805	1092	363	72.52	P96910	TGA	NT02MT0672	712714	713805	1092	363	72.52	P96910	CAB09965.1	TGA			0
Rv0621	714200	715264	1065	354	69.67	P96911	TGA	NT02MT0674	714200	715264	1065	354	69.67	P96911	CAB07110.1	TGA			0
Rv0622	715290	716315	1026	341	63.64	P96912	TGA	NT02MT0675	715224	716315	1092	363	64.1	P96912	CAB07111.1	TGA			-22
Rv0623	716408	716662	255	84	69.01	P96913	TGA	NT02MT0676	716408	716662	255	84	69.01	P96913	CAB07112.1	TGA			0
Rv0624	716662	717057	396	131	64.39	P67240	TAA	NT02MT0677	716662	717057	396	131	64.39	P67240	CAB07113.1	TAA			0
Rv0625c	717891	717151	741	246	69.63	P67115	TGA	NT02MT0679	717891	717151	741	246	69.63	P67115	CAB07114.1	TGA			0
Rv0626	718023	718283	261	86	70.11	P96916	TGA	NT02MT0680	718023	718283	261	86	70.11	P96916	CAB07115.1	TGA			0
Rv0627	718280	718687	408	135	68.87	P96917	TGA	NT02MT0683	718319	718687	369	122	68.29	P96917	CAB07116.1	TGA			13
Rv0628c	719910	718759	1152	383	72.22	P64729	TGA	NT02MT0685	719802	718759	1044	347	71.26	P64729	CAB07117.1	TGA			36
Rv0629c	721730	720003	1728	575	69.96	P96919	TGA	NT02MT0686	721916	720003	1914	637	70.11	P96919	CAB07118.1	TGA			-62
Rv0630c	725011	721727	3285	1094	70.16	P96920	TGA	NT02MT0687	725260	721727	3534	1177	70.54	P96920	CAB07119.1	TGA			-83
Rv0631c	728304	725011	3294	1097	71.55	P96921	TGA	NT02MT0688	728304	725011	3294	1097	71.55	P96921	CAB07120.1	TGA			0
Rv0632c	729276	728581	696	231	63.64	P96907	TAA	NT02MT0689	729276	728581	696	231	63.64	P96907	CAB07121.1	TAA			0
Rv0633c	730164	729325	840	279	66.07	P96923	TAA	NT02MT0690	730185	729325	861	286	65.62	P96923	CAB07122.1	TAA			-7
Rv0634c	731031	730318	714	237	61.62	P96924	TGA	NT02MT0691	731031	730318	714	237	61.62	P96924	CAB07123.1	TGA			0
Rv0635	731928	732404	477	158	59.74	P96926	TGA	NT02MT0695	731928	732404	477	158	59.74	P96926	CAB07124.1	TGA			0
Rv0636	732391	732819	429	142	62.47	P96927	TAG	NT02MT0696	732373	732819	447	148	61.74	P96927	CAB07125.1	TAG			-6
Rv0637	732823	733323	501	166	60.47	P96928	TAA	NT02MT0699	732823	733323	501	166	60.47	P96928	CAB07096.1	TAA			0
Rv0638	733735	734220	486	161	64.6	No Data	TGA	NT02MT0701	733735	734220	486	161	64.6	No Data	CAB07097.1	TGA			0
Rv0639	734252	734968	717	238	63.87	P65589	TAG	NT02MT0702	734252	734968	717	238	63.87	P65589	CAB07098.1	TAG			0
Rv0640	735020	735448	429	142	63.17	P66056	TAG	NT02MT0703	735020	735448	429	142	63.17	P66056	CAB07099.1	TAG			0
Rv0641	735515	736222	708	235	64.68	P96932	TAG	NT02MT0704	735515	736222	708	235	64.68	P96932	CAB07100.1	TAG			0
Rv0642c	737201	736296	906	301	60.15	Q79FX8	TAA	NT02MT0705	737192	736296	897	298	60.31	Q79FX8	CAB07101.1	TAA			3
Rv0643c	738147	737266	882	293	59.18	P72027	TAG	NT02MT0706	738147	737266	882	293	59.18	P72027	CAB07102.1	TAG			0
Rv0644c	739158	738295	864	287	62.73	Q79FX6	TAG	NT02MT0707	739248	738295	954	317	62.68	Q79FX6	CAB07103.1	TAG			-30
Rv0645c	740185	739325	861	286	59.93	P0A5Q0	TAG	NT02MT0708	740185	739325	861	286	59.93	P0A5Q0	CAB07126.1	TAG			0
Rv0646c	741137	740232	906	301	67.88	P96935	TGA	NT02MT0709	741137	740232	906	301	67.88	P96935	CAB07104.1	TGA			0
Rv0647c	742615	741149	1467	488	65.84	P96936	TAG	NT02MT0710	742495	741149	1347	448	66.36	P96936	CAB07127.1	TAG			40
Rv0648	742717	746364	3648	1215	71.98	P96937	TGA	NT02MT0711	742633	746364	3732	1243	71.86	P96937	CAB07105.1	TGA			-28
Rv0649	746361	747035	675	224	77.03	No Data	TGA	NT02MT0712	746361	747035	675	224	77.03	No Data	CAB07106.1	TGA			0
Rv0650	747035	747943	909	302	75.13	P96939	TAA	NT02MT0713	747221	747943	723	240	75.51	P96939	CAB07107.1	TAA			62
Rv0651	748274	748810	537	178	67.03	P66044	TAG	NT02MT0714	748274	748810	537	178	67.03	P66044	CAB07108.1	TAG			0
Rv0652	748847	749239	393	130	67.43	P0A5V2	TAG	NT02MT0715	748847	749239	393	130	67.43	P0A5V2	CAB07109.1	TAG			0
Rv0653c	749927	749232	696	231	67.09	P96941	TGA	NT02MT0716	749999	749232	768	255	64.97	P96941	CAB07128.1	TGA			-24
Rv0654	749998	751503	1506	501	66.79	O06785	TGA	NT02MT0717	749998	751503	1506	501	66.79	O06785	CAB09380.1	TGA			0
Rv0655	751515	752594	1080	359	63.05	P63357	TAA	NT02MT0718	751584	752594	1011	336	63.2	P63357	CAB09379.1	TAA			23
Rv0656c	753365	752982	384	127	65.62	O06783	TAG	NT02MT0719	753233	752982	252	83	64.68	O06783	CAB09378.1	TAG			44
Rv0657c	753615	753460	156	51	64.74	O06782	TAG	NT02MT0721	753615	753460	156	51	64.74	O06782	CAB09377.1	TAG			0
Rv0658c	754407	753691	717	238	65.27	O06781	TGA	NT02MT0722	754407	753691	717	238	65.27	O06781	CAB09376.1	TGA			0
Rv0660c	755223	754978	246	81	71.54	O06779	TGA	NT02MT0723	755229	754978	252	83	71.03	O06779	CAB09386.1	TGA			-2
Rv0661c	755770	755333	438	145	68.26	O06778	TGA	NT02MT0724	755770	755333	438	145	68.26	O06778	CAB09385.1	TGA			0
Rv0663	756135	758498	2364	787	64.25	O06776	TAG	NT02MT0725	756135	758498	2364	787	64.25	O06776	CAB09383.1	TAG			0
Rv0665	758799	759137	339	112	64.89	O06774	TGA	NT02MT0727	758799	759137	339	112	64.89	O06774	CAB09381.1	TGA			0
Rv0667	759805	763323	3519	1172	64.33	P0A680	TAA	NT02MT0728	759787	763323	3537	1178	64.29	P0A680	CAB09390.1	TAA			-6
Rv0668	763368	767318	3951	1316	65.17	P0A674	TAG	NT02MT0729	763368	767318	3951	1316	65.17	P0A674	CAB09389.1	TAG			0
Rv0669c	769595	767682	1914	637	65.2	O06769	TGA	NT02MT0732	769595	767682	1914	637	65.2	O06769	CAB09388.1	TGA			0
Rv0670	769790	770548	759	252	66.13	P63535	TGA	NT02MT0733	769859	770548	690	229	66.23	P63535	CAA17467.1	TGA			23
Rv0671	770580	771422	843	280	66.07	O86367	TGA	NT02MT0734	770580	771422	843	280	66.07	O86367	CAA17468.1	TGA			0
Rv0672	771482	773110	1629	542	66.91	O86368	TGA	NT02MT0735	771482	773110	1629	542	66.91	O86368	CAA17469.1	TGA			0
Rv0673	773121	774059	939	312	67.3	O86369	TAA	NT02MT0736	773121	774059	939	312	67.3	O86369	CAA17470.1	TAA			0
Rv0674	774062	774784	723	240	66.8	O53782	TGA	NT02MT0737	774203	774784	582	193	67.35	O53782	CAA17457.1	TGA			47
Rv0675	774781	775572	792	263	69.69	No Data	TAG	NT02MT0738	774781	775572	792	263	69.69	No Data	CAA17458.1	TAG			0
Rv0676c	778478	775584	2895	964	63.48	O53784	TGA	NT02MT0739	778643	775584	3060	1019	63.52	O53784	CAA17459.1	TGA			-55
Rv0677c	778903	778475	429	142	61.53	P65380	TGA	NT02MT0741	779680	778475	1206	401	62.1	P65380	CAA17460.1	TGA			-259
Rv0678	778988	779485	498	165	65.26	O53786	TGA	NT02MT0740	778586	779485	900	299	63.22	O53786	CAA17461.1	TGA			-134
Rv0679c	780038	779541	498	165	64.45	O53787	TGA	NT02MT0742	779849	779541	309	102	59.22	O53787	CAA17462.1	TGA			63
Rv0680c	780414	780040	375	124	63.2	O53788	TGA	NT02MT0744	780414	780040	375	124	63.2	O53788	CAA17463.1	TGA			0
Rv0681	780719	781309	591	196	65.31	O53789	TAG	NT02MT0745	780653	781309	657	218	66.21	O53789	CAA17464.1	TAG			-22
Rv0682	781558	781932	375	124	62.4	P41196	TGA	NT02MT0746	781558	781932	375	124	62.4	P41196	CAA17465.1	TGA			0
Rv0683	781932	782402	471	156	63.48	P41194	TGA	NT02MT0747	781965	782402	438	145	62.55	P41194	CAA17466.1	TGA			11
Rv0684	782483	784588	2106	701	62.34	No Data	TGA	NT02MT0748	782483	784588	2106	701	62.34	No Data	CAA17471.1	TGA			0
Rv0685	784819	786009	1191	396	64.14	P0A558	TAG	NT02MT0750	784819	786009	1191	396	64.14	P0A558	CAB06471.1	TAG			0
Rv0686	786147	786944	798	265	61.02	P95032	TGA	NT02MT0751	786168	786944	777	258	61.26	P95032	CAB06472.1	TGA			7
Rv0687	787097	787924	828	275	64.13	P95033	TGA	NT02MT0752	787097	787924	828	275	64.13	P95033	CAB06450.1	TGA			0
Rv0688	787938	789158	1221	406	64.86	P95034	TAG	NT02MT0753	787938	789158	1221	406	64.86	P95034	CAB06451.1	TAG			0
Rv0689c	789409	789155	255	84	73.33	P95035	TAG	NT02MT0754	789409	789155	255	84	73.33	P95035	CAB06452.1	TAG			0
Rv0690c	791071	790022	1050	349	67.23	P95036	TGA	NT02MT0755	790999	790022	978	325	66.87	P95036	CAB06453.1	TGA			24
Rv0691c	791664	791068	597	198	60.46	P95037	TGA	NT02MT0756	792156	791068	1089	362	60.69	P95037	CAB06454.1	TGA			-164
Rv0692	791829	792158	330	109	63.93	P95038	TGA	NT02MT0758	791847	792158	312	103	64.42	P95038	CAB06455.1	TGA			6
Rv0693	792155	793330	1176	391	65.98	P95039	TAG	NT02MT0759	792155	793330	1176	391	65.98	P95039	CAB06456.1	TAG			0
Rv0694	793333	794523	1191	396	65.32	P95040	TAG	NT02MT0760	793333	794523	1191	396	65.32	P95040	CAB06457.1	TAG			0
Rv0695	794713	795468	756	251	68.78	P95041	TGA	NT02MT0761	794803	795468	666	221	69.66	P95041	CAB06458.1	TGA			30
Rv0696	795517	796929	1413	470	66.38	P95042	TAG	NT02MT0762	795517	796929	1413	470	66.38	P95042	CAB06459.1	TAG			0
Rv0697	796931	798370	1440	479	63.61	P95043	TGA	NT02MT0763	796856	798370	1515	504	63.56	P95043	CAB06460.1	TGA			-25
Rv0700	800485	800790	306	101	60.78	P0A5X0	TAG	NT02MT0765	800485	800790	306	101	60.78	P0A5X0	CAB06463.1	TAG			0
Rv0701	800807	801460	654	217	64.06	P60442	TGA	NT02MT0766	800807	801460	654	217	64.06	P60442	CAB06464.1	TGA			0
Rv0702	801460	802131	672	223	67.41	P60729	TGA	NT02MT0767	801460	802131	672	223	67.41	P60729	CAB06465.1	TGA			0
Rv0703	802131	802433	303	100	62.04	P95051	TAG	NT02MT0768	802131	802433	303	100	62.04	P95051	CAB06466.1	TAG			0
Rv0704	802526	803368	843	280	65.12	P95052	TAG	NT02MT0769	802526	803368	843	280	65.12	P95052	CAB06467.1	TAG			0
Rv0705	803409	803690	282	93	58.15	P0A5X4	TGA	NT02MT0770	803409	803690	282	93	58.15	P0A5X4	CAB06468.1	TGA			0
Rv0706	803687	804280	594	197	68.51	P61181	TAG	NT02MT0771	803687	804280	594	197	68.51	P61181	CAB06469.1	TAG			0
Rv0707	804280	805104	825	274	67.39	P0A5X6	TGA	NT02MT0772	804280	805104	825	274	67.39	P0A5X6	CAB06470.1	TGA			0
Rv0708	805108	805524	417	138	61.39	P95056	TGA	NT02MT0773	805108	805524	417	138	61.39	P95056	CAB06432.1	TGA			0
Rv0709	805524	805757	234	77	61.96	P95057	TGA	NT02MT0774	805524	805757	234	77	61.96	P95057	CAB06433.1	TGA			0
Rv0710	805754	806164	411	136	63.01	P95058	TAA	NT02MT0775	805757	806164	408	135	62.99	P95058	CAB06434.1	TAA			1
Rv0711	806333	808696	2364	787	63.02	P95059	TGA	NT02MT0776	806333	808696	2364	787	63.02	P95059	CAB06435.1	TGA			0
Rv0712	808744	809643	900	299	67	P95060	TAG	NT02MT0777	808786	809643	858	285	67.01	P95060	CAB06436.1	TAG			14
Rv0713	809944	810885	942	313	61.88	P95061	TAA	NT02MT0778	810025	810885	861	286	61.32	P95061	CAB06437.1	TAA			27
Rv0714	811371	811739	369	122	63.41	P66069	TAG	NT02MT0779	811371	811739	369	122	63.41	P66069	CAB06438.1	TAG			0
Rv0715	811740	812057	318	105	60.69	P60627	TGA	NT02MT0781	811740	812057	318	105	60.69	P60627	CAB06439.1	TGA			0
Rv0716	812057	812620	564	187	63.12	P62403	TGA	NT02MT0782	812054	812620	567	188	62.96	P62403	CAB06440.1	TGA			-1
Rv0718	812974	813372	399	132	63.15	P66625	TGA	NT02MT0783	812974	813372	399	132	63.15	P66625	CAB06442.1	TGA			0
Rv0719	813396	813935	540	179	61.66	P66311	TAG	NT02MT0784	813522	813935	414	137	61.59	P66311	CAB06443.1	TAG			42
Rv0720	813938	814306	369	122	68.29	P66076	TGA	NT02MT0785	813938	814306	369	122	68.29	P66076	CAB06444.1	TGA			0
Rv0721	814326	814988	663	220	67.72	P66574	TAG	NT02MT0786	814326	814988	663	220	67.72	P66574	CAB06445.1	TAG			0
Rv0722	814991	815188	198	65	62.12	P66181	TAG	NT02MT0787	814991	815188	198	65	62.12	P66181	CAB06446.1	TAG			0
Rv0723	815188	815628	441	146	67.12	P95071	TAG	NT02MT0788	815188	815628	441	146	67.12	P95071	CAB06447.1	TAG			0
Rv0724	815661	817532	1872	623	66.98	P95072	TAG	NT02MT0789	815661	817532	1872	623	66.98	P95072	CAB06448.1	TAG			0
Rv0725c	818442	817537	906	301	64.01	P95073	TGA	NT02MT0791	818382	817537	846	281	63.71	P95073	CAB06449.1	TGA			20
Rv0726c	819638	818535	1104	367	62.68	P95074	TGA	NT02MT0792	819563	818535	1029	342	62.58	P95074	CAB06431.1	TGA			25
Rv0727c	820497	819841	657	218	67.73	P95075	TAG	NT02MT0793	820497	819841	657	218	67.73	P95075	CAB06473.1	TAG			0
Rv0728c	821474	820494	981	326	69.62	O86322	TGA	NT02MT0794	821249	820494	756	251	70.37	O86322	CAB06474.1	TGA			75
Rv0729	821505	822851	1347	448	70.3	O53793	TGA	NT02MT0795	821496	822851	1356	451	70.42	O53793	CAA17496.1	TGA			-3
Rv0730	822864	823592	729	242	65.43	Q7D9D7	TAG	NT02MT0796	822864	823592	729	242	65.43	Q7D9D7	CAA17497.1	TAG			0
Rv0731c	824637	823681	957	318	67.08	Q7D9D6	TGA	NT02MT0797	824637	823681	957	318	67.08	Q7D9D6	CAA17498.1	TGA			0
Rv0732	824798	826123	1326	441	59.65	P0A5Z2	TGA	NT02MT0798	824798	826123	1326	441	59.65	P0A5Z2	CAA17499.1	TGA			0
Rv0733	826120	826665	546	181	63.73	P69440	TAG	NT02MT0799	826171	826665	495	164	63.03	P69440	CAA17500.1	TAG			17
Rv0734	826668	827468	801	266	68.41	No Data	TAG	NT02MT0800	826737	827468	732	243	67.75	No Data	CAA17501.1	TAG			23
Rv0735	827541	828074	534	177	66.47	Q7D9D4	TGA	NT02MT0801	827583	828074	492	163	65.65	Q7D9D4	CAA17502.1	TGA			14
Rv0736	828138	828890	753	250	68.26	Q7D9D3	TAA	NT02MT0802	828138	828890	753	250	68.26	Q7D9D3	CAA17503.1	TAA			0
Rv0737	829205	829702	498	165	66.46	Q7D9D2	TGA	NT02MT0804	829133	829702	570	189	65.78	Q7D9D2	CAA17504.1	TGA			-24
Rv0738	830060	830608	549	182	71.4	O53801	TGA	NT02MT0806	830324	830608	285	94	69.12	O53801	CAA17505.1	TGA			88
Rv0739	830853	831659	807	268	64.06	O53802	TGA	NT02MT0807	830880	831659	780	259	63.84	O53802	CAA17506.1	TGA			9
Rv0740	831774	832301	528	175	63.44	O53803	TGA	NT02MT0808	831693	832301	609	202	63.54	O53803	CAA17507.1	TGA			-27
Rv0741	832532	832846	315	104	65.07	O53804	TAG	NT02MT0809	832532	832846	315	104	65.07	O53804	CAA17508.1	TAG			0
Rv0742	832979	833506	528	175	75.37	No Data	TGA	NT02MT0810	832988	833506	519	172	76.3	No Data	CAA17509.1	TGA			3
Rv0743c	834441	833884	558	185	62.72	O53806	TAG	NT02MT0812	834441	833884	558	185	62.72	O53806	CAA17510.1	TAG			0
Rv0744c	834944	834438	507	168	64.89	O53807	TGA	NT02MT0813	834977	834438	540	179	63.7	O53807	CAA17511.1	TGA			-11
Rv0746	835699	838050	2352	783	78.91	No Data	TAG	NT02MT0815	835699	838050	2352	783	78.91	No Data	CAA17513.1	TAG			0
Rv0747	838449	840854	2406	801	78.8	No Data	TAG	NT02MT0817	838449	840854	2406	801	78.8	No Data	CAA17514.1	TAG			0
Rv0748	840945	841202	258	85	67.44	O53811	TAA	NT02MT0818	840936	841202	267	88	67.04	O53811	CAA17515.1	TAA			-3
Rv0749	841226	841654	429	142	64.1	O53812	TAG	NT02MT0819	841226	841654	429	142	64.1	O53812	CAA17516.1	TAG			0
Rv0750	842031	842276	246	81	65.44	O53813	TGA	NT02MT0821	842007	842276	270	89	63.7	O53813	CAA17517.1	TGA			-8
Rv0751c	843229	842345	885	294	68.81	P63935	TAA	NT02MT0822	843184	842345	840	279	69.28	P63935	CAA17518.1	TAA			15
Rv0752c	844412	843240	1173	390	66.83	O53815	TAG	NT02MT0823	844412	843240	1173	390	66.83	O53815	CAA17519.1	TAG			0
Rv0753c	845951	844419	1533	510	67.05	O53816	TAG	NT02MT0824	845840	844419	1422	473	67.44	O53816	CAA17520.1	TAG			37
Rv0754	846157	847911	1755	584	68.49	No Data	TGA	NT02MT0825	846157	847911	1755	584	68.49	No Data	CAA17521.1	TGA			0
Rv0755c	850038	848101	1938	645	58.61	No Data	TAG	NT02MT0826	850038	848101	1938	645	58.61	No Data	CAA17522.1	TAG			0
Rv0756c	851464	850739	726	241	69.14	P71813	TGA	NT02MT0829	851383	850739	645	214	69.3	P71813	CAB02399.1	TGA			27
Rv0757	851606	852349	744	247	62.63	P71814	TGA	NT02MT0830	851606	852349	744	247	62.63	P71814	CAB02400.1	TGA			0
Rv0758	852394	853851	1458	485	67.21	P71815	TGA	NT02MT0831	852394	853851	1458	485	67.21	P71815	CAB02401.1	TGA			0
Rv0759c	854155	853823	333	110	62.46	P0A5B5	TGA	NT02MT0832	854224	853823	402	133	61.44	P0A5B5	CAB02402.1	TGA			-23
Rv0760c	854684	854265	420	139	61.19	P71817	TGA	NT02MT0833	854591	854265	327	108	58.71	P71817	CAB02403.1	TGA			31
Rv0761c	855824	854697	1128	375	64.09	No Data	TAG	NT02MT0834	855668	854697	972	323	64.6	No Data	CAB02404.1	TAG			52
Rv0762c	856468	855923	546	181	62.63	P71819	TAA	NT02MT0836	857017	855923	1095	364	63.01	P71819	CAB02392.1	TAA			-183
Rv0763c	856677	856471	207	68	64.73	P71820	TAA	NT02MT0837	856677	856471	207	68	64.73	P71820	CAB02393.1	TAA			0
Rv0764c	858035	856680	1356	451	63.27	P0A512	TAA	NT02MT0838	858035	856680	1356	451	63.27	P0A512	CAB02394.1	TAA			0
Rv0765c	858862	858035	828	275	67.14	P71821	TAA	NT02MT0839	858733	858035	699	232	65.37	P71821	CAB02395.1	TAA			43
Rv0766c	860070	858862	1209	402	63.68	P63707	TAA	NT02MT0840	860070	858862	1209	402	63.68	P63707	CAB02396.1	TAA			0
Rv0767c	860708	860067	642	213	67.75	P67432	TGA	NT02MT0841	860552	860067	486	161	68.1	P67432	CAB02397.1	TGA			52
Rv0768	860910	862379	1470	489	65.51	P71823	TAG	NT02MT0842	860910	862379	1470	489	65.51	P71823	CAB02398.1	TAG			0
Rv0769	862410	863156	747	248	61.71	P71824	TGA	NT02MT0843	862410	863156	747	248	61.71	P71824	CAB02381.1	TGA			0
Rv0770	863254	864141	888	295	65.99	P71825	TGA	NT02MT0844	863254	864141	888	295	65.99	P71825	CAB02382.1	TGA			0
Rv0771	864138	864572	435	144	60.68	P71826	TAG	NT02MT0845	864141	864572	432	143	60.87	P71826	CAB02383.1	TAG			1
Rv0772	864584	865852	1269	422	67.06	P65893	TAG	NT02MT0846	864629	865852	1224	407	67.15	P65893	CAB02384.1	TAG			15
Rv0773c	867387	865849	1539	512	64.91	P71828	TAG	NT02MT0847	867432	865849	1584	527	64.96	P71828	CAB02385.1	TAG			-15
Rv0774c	868376	867438	939	312	68.58	P71829	TAA	NT02MT0848	868427	867438	990	329	68.08	P71829	CAB02386.1	TAA			-17
Rv0775	868405	869028	624	207	68.26	P71830	TGA	NT02MT0849	868405	869028	624	207	68.26	P71830	CAB02387.1	TGA			0
Rv0776c	869761	868982	780	259	68.58	P71831	TGA	NT02MT0850	869761	868982	780	259	68.58	P71831	CAB02388.1	TGA			0
Rv0777	870006	871424	1419	472	65.6	P71832	TAG	NT02MT0851	870222	871424	1203	400	65.5	P71832	CAB02389.1	TAG			72
Rv0778	871429	872673	1245	414	63.61	P63711	TAG	NT02MT0852	871429	872673	1245	414	63.61	P63711	CAB02390.1	TAG			0
Rv0779c	873290	872670	621	206	70.85	P71833	TAG	NT02MT0853	873353	872670	684	227	70.76	P71833	CAB02391.1	TAG			-21
Rv0780	873341	874234	894	297	63.75	P0A5T4	TGA	NT02MT0854	873341	874234	894	297	63.75	P0A5T4	CAB02370.1	TGA			0
Rv0781	874231	874941	711	236	59.49	P71834	TGA	NT02MT0855	874330	874941	612	203	58.66	P71834	CAB02371.1	TGA			33
Rv0782	874730	876388	1659	552	62.74	P71835	TAG	NT02MT0856	874958	876388	1431	476	62.96	P71835	CAB02372.1	TAG			76
Rv0783c	878438	876816	1623	540	63.58	P71836	TGA	NT02MT0860	878387	876816	1572	523	63.48	P71836	CAB02373.1	TGA			17
Rv0784	878636	879322	687	228	68.26	P71837	TGA	NT02MT0861	878483	879322	840	279	67.38	P71837	CAB02374.1	TGA			-51
Rv0785	879338	881038	1701	566	64.19	P71838	TAG	NT02MT0862	879509	881038	1530	509	64.31	P71838	CAB02375.1	TAG			57
Rv0786c	881462	881073	390	129	63.33	P71839	TAG	NT02MT0863	881603	881073	531	176	64.78	P71839	CAB02376.1	TAG			-47
Rv0787	881457	882416	960	319	67.18	P71840	TGA	NT02MT0864	881688	882416	729	242	67.62	P71840	CAB02377.1	TGA			77
Rv0788	882758	883432	675	224	65.92	P65902	TGA	NT02MT0866	882845	883432	588	195	64.28	P65902	CAB02378.1	TGA			29
Rv0789c	884048	883449	600	199	64.66	P71842	TGA	NT02MT0867	884048	883449	600	199	64.66	P71842	CAB02379.1	TGA			0
Rv0790c	884798	884070	729	242	64.88	P71843	TGA	NT02MT0868	884798	884070	729	242	64.88	P71843	CAB02380.1	TGA			0
Rv0791c	885838	884795	1044	347	64.46	P71844	TGA	NT02MT0869	885838	884795	1044	347	64.46	P71844	CAB02405.1	TGA			0
Rv0792c	886644	885835	810	269	64.19	O86331	TGA	NT02MT0870	886512	885835	678	225	63.56	O86331	CAB02406.1	TGA			44
Rv0793	886717	887022	306	101	66.33	O86332	TAG	NT02MT0871	886687	887022	336	111	66.36	O86332	CAB02407.1	TAG			-10
Rv0794c	888634	887135	1500	499	67.4	No Data	TAG	NT02MT0872	888634	887135	1500	499	67.4	No Data	CAA17523.1	TAG			0
Rv0795	889070	889396	327	108	65.74	Q50686	TAA	NT02MT0873	889127	889396	270	89	65.18	Q50686	CAA17524.1	TAA			19
Rv0796	889393	890331	939	312	63.79	P19774	TGA	NT02MT0874	889495	890331	837	278	63.91	P19774	CAA17525.1	TGA			34
Rv0797	890386	891480	1095	364	66.39	O07182	TGA	NT02MT0875	890386	891480	1095	364	66.39	O07182	CAB09573.1	TGA			0
Rv0798c	892267	891470	798	265	62.78	O07181	TAA	NT02MT0876	892267	891470	798	265	62.78	O07181	CAB09572.1	TAA			0
Rv0799c	893271	892264	1008	335	62.2	O07180	TGA	NT02MT0877	893172	892264	909	302	61.27	O07180	CAB09574.1	TGA			33
Rv0800	893316	894617	1302	433	69.04	O06634	TAG	NT02MT0878	893316	894617	1302	433	69.04	O06634	CAB09111.1	TAG			0
Rv0802c	895626	894970	657	218	63.62	O06632	TGA	NT02MT0879	895497	894970	528	175	63.63	O06632	CAB09109.1	TGA			43
Rv0803	895818	898082	2265	754	67.68	P0A5T8	TGA	NT02MT0880	895782	898082	2301	766	67.7	P0A5T8	CAB09108.1	TGA			-12
Rv0804	898079	898708	630	209	71.58	O06630	TGA	NT02MT0881	898217	898708	492	163	71.74	O06630	CAB09107.1	TGA			46
Rv0805	898829	899785	957	318	63.11	O06629	TGA	NT02MT0882	898931	899785	855	284	63.39	O06629	CAB09106.1	TGA			34
Rv0806c	901328	899730	1599	532	60.53	O06628	TGA	NT02MT0883	901328	899730	1599	532	60.53	O06628	CAB09105.1	TGA			0
Rv0807	901633	902022	390	129	70.25	O06627	TGA	NT02MT0884	901681	902022	342	113	71.34	O06627	CAB09104.1	TGA			16
Rv0808	902109	903692	1584	527	67.04	P65829	TGA	NT02MT0885	902163	903692	1530	509	66.99	P65829	CAB09103.1	TGA			18
Rv0809	903723	904817	1095	364	65.02	O53823	TAA	NT02MT0886	903723	904817	1095	364	65.02	O53823	CAA17615.1	TAA			0
Rv0810c	905085	904903	183	60	63.93	O53824	TAG	NT02MT0887	905085	904903	183	60	63.93	O53824	CAA17616.1	TAG			0
Rv0811c	906338	905232	1107	368	68.02	O53825	TGA	NT02MT0888	906233	905232	1002	333	67.36	O53825	CAA17617.1	TGA			35
Rv0812	906421	907290	870	289	66.43	No Data	TGA	NT02MT0889	906460	907290	831	276	66.54	No Data	CAA17618.1	TGA			13
Rv0813c	908016	907336	681	226	67.54	O53827	TAA	NT02MT0890	908016	907336	681	226	67.54	O53827	CAA17619.1	TAA			0
Rv0814c	908481	908179	303	100	68.64	Q7D986	TGA	NT02MT0892	908481	908179	303	100	68.64	Q7D986	CAA17620.1	TGA			0
Rv0815c	909316	908483	834	277	61.75	O05793	TGA	NT02MT0893	909358	908483	876	291	61.52	O05793	CAA17621.1	TGA			-14
Rv0816c	910031	909609	423	140	67.61	O53828	TGA	NT02MT0894	910022	909609	414	137	67.87	O53828	CAA17622.1	TGA			3
Rv0817c	910840	910028	813	270	64.57	O53829	TGA	NT02MT0895	910840	910028	813	270	64.57	O53829	CAA17623.1	TGA			0
Rv0818	910970	911737	768	255	67.57	O53830	TGA	NT02MT0896	910931	911737	807	268	67.41	O53830	CAA17624.1	TGA			-13
Rv0819	911734	912681	948	315	68.56	O53831	TGA	NT02MT0897	911845	912681	837	278	68.69	O53831	CAA17625.1	TGA			37
Rv0820	912724	913500	777	258	61.64	O53832	TAG	NT02MT0898	912724	913500	777	258	61.64	O53832	CAA17626.1	TAG			0
Rv0821c	914197	913556	642	213	62.61	P65720	TAG	NT02MT0899	914143	913556	588	195	63.09	P65720	CAA17627.1	TAG			18
Rv0822c	916309	914255	2055	684	65.3	O53834	TAG	NT02MT0900	916309	914255	2055	684	65.3	O53834	CAA17628.1	TAG			0
Rv0823c	917644	916475	1170	389	67.17	O53835	TGA	NT02MT0901	917644	916475	1170	389	67.17	O53835	CAA17629.1	TGA			0
Rv0824c	918748	917732	1017	338	61.65	No Data	TAG	NT02MT0902	918748	917732	1017	338	61.65	No Data	CAA17630.1	TAG			0
Rv0825c	919551	918910	642	213	64.64	O53836	TGA	NT02MT0903	919551	918910	642	213	64.64	O53836	CAA17631.1	TGA			0
Rv0826	919632	920687	1056	351	66.19	O53837	TGA	NT02MT0904	919632	920687	1056	351	66.19	O53837	CAA17632.1	TGA			0
Rv0827c	921131	920739	393	130	64.37	O53838	TAA	NT02MT0905	921137	920739	399	132	64.16	O53838	CAA17633.1	TAA			-2
Rv0828c	921611	921189	423	140	63.82	O53839	TGA	NT02MT0906	921821	921189	633	210	64.61	O53839	CAA17634.1	TGA			-70
Rv0830	921968	922873	906	301	63.13	O53841	TAA	NT02MT0908	921968	922873	906	301	63.13	O53841	CAA17636.1	TAA			0
Rv0831c	923707	922892	816	271	60.41	O53842	TAA	NT02MT0909	923809	922892	918	305	60.67	O53842	CAA17637.1	TAA			-34
Rv0832	924949	925362	414	137	72.22	No Data	TGA	NT02MT0915	924949	925362	414	137	72.22	No Data	CAA17638.1	TGA			0
Rv0834c	930483	927835	2649	882	77.04	No Data	TAA	NT02MT0917	930483	927835	2649	882	77.04	No Data	CAA17640.1	TAA			0
Rv0835	930951	931595	645	214	61.86	O53846	TAG	NT02MT0919	930840	931595	756	251	62.03	O53846	CAA17641.1	TAG			-37
Rv0836c	932930	932277	654	217	68.19	O53848	TAG	NT02MT0921	933023	932277	747	248	67.6	O53848	CAA17642.1	TAG			-31
Rv0837c	934029	933001	1029	342	65.2	O53849	TGA	NT02MT0922	933963	933001	963	320	65.31	O53849	CAA17643.1	TGA			22
Rv0838	934718	935488	771	256	68.09	O53850	TGA	NT02MT0923	934469	935488	1020	339	67.94	O53850	CAA17644.1	TGA			-83
Rv0839	935575	936387	813	270	65.92	O53851	TAA	NT02MT0924	935623	936387	765	254	66.79	O53851	CAA17645.1	TAA			16
Rv0840c	937315	936455	861	286	60.97	O53852	TGA	NT02MT0925	937696	936455	1242	413	62.47	O53852	CAA17646.1	TGA			-127
Rv0842	938110	939402	1293	430	67.05	O53854	TGA	NT02MT0927	938296	939402	1107	368	67.02	O53854	CAA17648.1	TGA			62
Rv0843	939386	940390	1005	334	64.57	O53855	TGA	NT02MT0928	939476	940390	915	304	65.13	O53855	CAA17649.1	TGA			30
Rv0844c	941104	940454	651	216	67.74	O53856	TAG	NT02MT0929	941104	940454	651	216	67.74	O53856	CAA17650.1	TAG			0
Rv0845	941188	942465	1278	425	62.75	O53857	TGA	NT02MT0930	941251	942465	1215	404	62.71	O53857	CAA17651.1	TGA			21
Rv0846c	944192	942678	1515	504	64.81	O53858	TGA	NT02MT0932	944192	942678	1515	504	64.81	O53858	CAA17652.1	TGA			0
Rv0847	944341	944733	393	130	69.46	O53859	TGA	NT02MT0933	944344	944733	390	129	69.48	O53859	CAA17653.1	TGA			1
Rv0848	944936	946054	1119	372	65.59	No Data	TAA	NT02MT0934	944774	946054	1281	426	65.02	No Data	CAA17654.1	TAA			-54
Rv0849	946054	947313	1260	419	63.8	O53861	TGA	NT02MT0935	946105	947313	1209	402	63.68	O53861	CAA17655.1	TGA			17
Rv0850	947310	947642	333	110	61.56	O53862	TAA	NT02MT0936	947295	947642	348	115	62.35	O53862	CAA17656.1	TAA			-5
Rv0851c	948466	947639	828	275	66.06	O53863	TAG	NT02MT0937	948298	947639	660	219	65.3	O53863	CAA17657.1	TAG			56
Rv0852	948557	949393	837	278	61.64	O53864	TGA	NT02MT0938	948659	949393	735	244	62.31	O53864	CAA17658.1	TGA			34
Rv0853c	951116	949434	1683	560	66.01	O53865	TGA	NT02MT0939	951116	949434	1683	560	66.01	O53865	CAA17659.1	TGA			0
Rv0854	951181	951624	444	147	59.23	O53866	TAG	NT02MT0940	951262	951624	363	120	60.33	O53866	CAA17660.1	TAG			27
Rv0855	951630	952709	1080	359	66.75	O53867	TAA	NT02MT0941	951705	952709	1005	334	66.16	O53867	CAA17661.1	TAA			25
Rv0856	952823	953227	405	134	61.23	O53868	TGA	NT02MT0942	952793	953227	435	144	60.91	O53868	CAA17662.1	TGA			-10
Rv0858c	954918	953725	1194	397	67.92	O53870	TAG	NT02MT0944	954975	953725	1251	416	67.94	O53870	CAA17664.1	TAG			-19
Rv0859	955075	956286	1212	403	67.07	O53871	TAA	NT02MT0945	955048	956286	1239	412	66.58	O53871	CAA17665.1	TAA			-9
Rv0860	956291	958453	2163	720	65.78	O53872	TGA	NT02MT0947	956291	958453	2163	720	65.78	O53872	CAA17666.1	TGA			0
Rv0861c	960149	958521	1629	542	64.45	O53873	TAG	NT02MT0948	960149	958521	1629	542	64.45	O53873	CAA17667.1	TAG			0
Rv0862c	962610	960340	2271	756	68.73	O53874	TAA	NT02MT0949	962610	960340	2271	756	68.73	O53874	CAA17668.1	TAA			0
Rv0863	962597	962878	282	93	59.92	O53875	TAA	NT02MT0950	962597	962878	282	93	59.92	O53875	CAA17669.1	TAA			0
Rv0864	962888	963391	504	167	65.07	P0A5K6	TGA	NT02MT0951	962963	963391	429	142	64.1	P0A5K6	CAA17670.1	TGA			25
Rv0865	963388	963870	483	160	66.25	O53877	TGA	NT02MT0952	963388	963870	483	160	66.25	O53877	CAA17671.1	TGA			0
Rv0866	963867	964292	426	141	67.13	O53878	TAA	NT02MT0953	963975	964292	318	105	67.92	O53878	CAA17672.1	TAA			36
Rv0867c	965533	964310	1224	407	72.95	O53879	TGA	NT02MT0954	965533	964310	1224	407	72.95	O53879	CAA17673.1	TGA			0
Rv0868c	966259	965981	279	92	65.59	O53880	TAA	NT02MT0955	966259	965981	279	92	65.59	O53880	CAA17674.1	TAA			0
Rv0869c	967345	966263	1083	360	69.71	P65384	TAA	NT02MT0956	967753	966263	1491	496	67.67	P65384	CAA17675.1	TAA			-136
Rv0870c	967731	967342	390	129	61.79	O53882	TGA	NT02MT0957	967731	967342	390	129	61.79	O53882	CAA17676.1	TGA			0
Rv0871	967896	968303	408	135	67.4	O53883	TAA	NT02MT0958	967896	968303	408	135	67.4	O53883	CAA17677.1	TAA			0
Rv0872c	970242	968422	1821	606	75.06	No Data	TAA	NT02MT0959	970104	968422	1683	560	75.63	No Data	CAA17678.1	TAA			46
Rv0873	970503	972455	1953	650	63.03	P63429	TAG	NT02MT0961	970503	972455	1953	650	63.03	P63429	CAA17679.1	TAG			0
Rv0874c	973704	972544	1161	386	70.45	P0A5D3	TAG	NT02MT0962	973596	972544	1053	350	69.61	P0A5D3	CAA97403.1	TAG			36
Rv0875c	974292	973804	489	162	64.82	P64731	TGA	NT02MT0963	974292	973804	489	162	64.82	P64731	CAA97382.1	TGA			0
Rv0876c	975935	974289	1647	548	65.87	Q10564	TGA	NT02MT0964	975935	974289	1647	548	65.87	Q10564	CAA97383.1	TGA			0
Rv0877	976073	976861	789	262	67.55	P64733	TAG	NT02MT0965	976100	976861	762	253	67.32	P64733	CAA97384.1	TAG			9
Rv0878c	978201	976870	1332	443	64.41	No Data	TGA	NT02MT0966	978201	976870	1332	443	64.41	No Data	CAA97385.1	TGA			0
Rv0879c	978754	978479	276	91	67.75	P64735	TAG	NT02MT0967	978754	978479	276	91	67.75	P64735	CAA97386.1	TAG			0
Rv0880	978932	979363	432	143	66.89	P67745	TGA	NT02MT0969	978932	979363	432	143	66.89	P67745	CAA97387.1	TGA			0
Rv0881	979360	980226	867	288	66.32	Q10543	TGA	NT02MT0970	979360	980226	867	288	66.32	Q10543	CAA97388.1	TGA			0
Rv0882	980223	980507	285	94	70.17	P64737	TAG	NT02MT0971	980223	980507	285	94	70.17	P64737	CAA97389.1	TAG			0
Rv0883c	981265	980504	762	253	68.63	P64739	TAG	NT02MT0972	981265	980504	762	253	68.63	P64739	CAA97390.1	TAG			0
Rv0884c	982552	981422	1131	376	65.78	P63514	TAG	NT02MT0973	982552	981422	1131	376	65.78	P63514	CAA97391.1	TAG			0
Rv0885	982760	983782	1023	340	63.44	P0A5D5	TAG	NT02MT0974	982760	983782	1023	340	63.44	P0A5D5	CAA97392.1	TAG			0
Rv0886	983801	985528	1728	575	67.76	P65528	TGA	NT02MT0975	983801	985528	1728	575	67.76	P65528	CAA97393.1	TGA			0
Rv0887c	985969	985511	459	152	64.05	P64741	TAG	NT02MT0976	985969	985511	459	152	64.05	P64741	CAA97394.1	TAG			0
Rv0888	987231	988703	1473	490	63.2	P64743	TGA	NT02MT0979	987231	988703	1473	490	63.2	P64743	CAA97395.1	TGA			0
Rv0889c	989859	988738	1122	373	68.62	P63777	TGA	NT02MT0980	989859	988738	1122	373	68.62	P63777	CAA97396.1	TGA			0
Rv0890c	992594	989946	2649	882	64.74	Q10550	TGA	NT02MT0981	992564	989946	2619	872	64.68	Q10550	CAA97404.1	TGA			10
Rv0892	993851	995338	1488	495	58.73	P64745	TGA	NT02MT0982	993851	995338	1488	495	58.73	P64745	CAA97398.1	TGA			0
Rv0893c	996293	995316	978	325	60.63	P64747	TAG	NT02MT0983	996293	995316	978	325	60.63	P64747	CAA97399.1	TAG			0
Rv0894	996522	997703	1182	393	60.74	P64749	TGA	NT02MT0984	996522	997703	1182	393	60.74	P64749	CAA97400.1	TGA			0
Rv0895	997780	999297	1518	505	67.25	P67204	TAA	NT02MT0985	997840	999297	1458	485	67.48	P67204	CAA97401.1	TAA			20
Rv0896	999470	1000765	1296	431	62.42	Q10530	TAG	NT02MT0986	999470	1000765	1296	431	62.42	Q10530	CAA97402.1	TAG			0
Rv0897c	1002413	1000806	1608	535	68.28	P64751	TAA	NT02MT0987	1002758	1000806	1953	650	67.84	P64751	CAA97372.1	TAA			-115
Rv0898c	1002702	1002439	264	87	66.28	P64753	TAG	NT02MT0988	1002702	1002439	264	87	66.28	P64753	CAA97373.1	TAG			0
Rv0899	1002810	1003790	981	326	60.75	P65593	TAA	NT02MT0989	1002810	1003790	981	326	60.75	P65593	CAA97374.1	TAA			0
Rv0900	1003803	1003955	153	50	63.39	P64755	TGA	NT02MT0990	1003803	1003955	153	50	63.39	P64755	CAA97375.1	TGA			0
Rv0901	1003955	1004482	528	175	67.42	P64757	TGA	NT02MT0991	1003955	1004482	528	175	67.42	P64757	CAA97376.1	TGA			0
Rv0902c	1005839	1004499	1341	446	68.53	P0A5Z8	TAG	NT02MT0992	1005839	1004499	1341	446	68.53	P0A5Z8	CAA97377.1	TAG			0
Rv0903c	1006560	1005850	711	236	66.8	P0A5Z6	TGA	NT02MT0993	1006551	1005850	702	233	66.66	P0A5Z6	CAA97378.1	TGA			3
Rv0904c	1008178	1006691	1488	495	69.42	P63405	TAA	NT02MT0994	1008025	1006691	1335	444	69.36	P63405	CAA97379.1	TAA			51
Rv0905	1008205	1008936	732	243	64.75	P64014	TAA	NT02MT0995	1008232	1008936	705	234	65.1	P64014	CAA97380.1	TAA			9
Rv0906	1008942	1010060	1119	372	68.45	P64759	TAA	NT02MT0996	1008942	1010060	1119	372	68.45	P64759	CAA97381.1	TAA			0
Rv0907	1010134	1011732	1599	532	63.41	O05900	TGA	NT02MT0997	1010134	1011732	1599	532	63.41	O05900	CAB08514.1	TGA			0
Rv0908	1011729	1014122	2394	797	63.53	P0A504	TAA	NT02MT0998	1011729	1014122	2394	797	63.53	P0A504	CAB08506.1	TAA			0
Rv0909	1014679	1014858	180	59	56.66	O05901	TAG	NT02MT1001	1014679	1014858	180	59	56.66	O05901	CAB08507.1	TAG			0
Rv0910	1014864	1015298	435	144	62.06	O05902	TGA	NT02MT1002	1014918	1015298	381	126	61.94	O05902	CAB08508.1	TGA			18
Rv0911	1015396	1016169	774	257	63.43	O05903	TAA	NT02MT1003	1015396	1016169	774	257	63.43	O05903	CAB08509.1	TAA			0
Rv0912	1016234	1016683	450	149	67.55	O05904	TAG	NT02MT1004	1016210	1016683	474	157	66.45	O05904	CAB08510.1	TAG			-8
Rv0913c	1018723	1017215	1509	502	60.9	O05905	TGA	NT02MT1006	1018780	1017215	1566	521	60.85	O05905	CAB08511.1	TGA			-19
Rv0914c	1019963	1018725	1239	412	67.23	O05906	TGA	NT02MT1007	1019777	1018725	1053	350	67.61	O05906	CAB08512.1	TGA			62
Rv0915c	1021327	1020056	1272	423	69.49	No Data	TAA	NT02MT1008	1021327	1020056	1272	423	69.49	No Data	CAB08513.1	TAA			0
Rv0916c	1021641	1021342	300	99	66.33	No Data	TAA	NT02MT1009	1021641	1021342	300	99	66.33	No Data	CAB08498.1	TAA			0
Rv0917	1022085	1023866	1782	593	61.56	P63695	TGA	NT02MT1010	1022085	1023866	1782	593	61.56	P63695	CAB08499.1	TGA			0
Rv0919	1024682	1025182	501	166	63.27	O05911	TGA	NT02MT1012	1024682	1025182	501	166	63.27	O05911	CAB08501.1	TGA			0
Rv0920c	1026814	1025495	1320	439	63.48	O05912	TGA	NT02MT1014	1026604	1025495	1110	369	62.52	O05912	CAB08502.1	TGA			70
Rv0921	1027102	1027683	582	193	67.35	O05913	TGA	NT02MT1016	1027258	1027683	426	141	66.9	O05913	CAB08503.1	TGA			52
Rv0922	1027683	1029335	1653	550	67.27	O05914	TGA	NT02MT1017	1027683	1029335	1653	550	67.27	O05914	CAB08504.1	TGA			0
Rv0923c	1030575	1029511	1065	354	68.92	O05915	TAG	NT02MT1018	1030575	1029511	1065	354	68.92	O05915	CAB08505.1	TAG			0
Rv0924c	1031862	1030576	1287	428	65.34	No Data	TGA	NT02MT1019	1031862	1030576	1287	428	65.34	No Data	CAB08494.1	TGA			0
Rv0925c	1032631	1031894	738	245	63.14	O05917	TAG	NT02MT1020	1032631	1031894	738	245	63.14	O05917	CAB08495.1	TAG			0
Rv0926c	1033784	1032708	1077	358	64.53	O05918	TGA	NT02MT1021	1033784	1032708	1077	358	64.53	O05918	CAB08496.1	TGA			0
Rv0927c	1034629	1033838	792	263	67.55	O05919	TGA	NT02MT1022	1034734	1033838	897	298	66.77	O05919	CAB08497.1	TGA			-35
Rv0928	1034901	1036013	1113	370	62.44	No Data	TGA	NT02MT1023	1035087	1036013	927	308	62.24	No Data	CAB08488.1	TGA			62
Rv0929	1036026	1037000	975	324	63.28	P0A630	TGA	NT02MT1025	1036071	1037000	930	309	63.01	P0A630	CAB08489.1	TGA			15
Rv0931c	1039912	1037918	1995	664	65.21	O05871	TAA	NT02MT1027	1039837	1037918	1920	639	65.2	O05871	CAB08487.1	TAA			25
Rv0932c	1041046	1039934	1113	370	61.36	No Data	TGA	NT02MT1028	1040866	1039934	933	310	60.34	No Data	CAB08486.1	TGA			60
Rv0933	1041262	1042092	831	276	63.05	P95302	TGA	NT02MT1029	1041262	1042092	831	276	63.05	P95302	CAB08485.1	TGA			0
Rv0934	1042113	1043237	1125	374	64.44	No Data	TAG	NT02MT1030	1042089	1043237	1149	382	64.05	No Data	CAB08484.1	TAG			-8
Rv0935	1043297	1044313	1017	338	65.38	No Data	TGA	NT02MT1031	1043297	1044313	1017	338	65.38	No Data	CAB08483.1	TGA			0
Rv0936	1044315	1045220	906	301	63.02	P0A626	TGA	NT02MT1032	1044357	1045220	864	287	62.61	P0A626	CAB08482.1	TGA			14
Rv0937c	1046018	1045197	822	273	61.92	O05866	TGA	NT02MT1033	1046072	1045197	876	291	61.41	O05866	CAB08491.1	TGA			-18
Rv0938	1046134	1048413	2280	759	65.57	P71571	TGA	NT02MT1034	1046158	1048413	2256	751	65.55	P71571	CAB08492.1	TGA			8
Rv0939	1048410	1050344	1935	644	67.18	O86346	TAG	NT02MT1035	1048482	1050344	1863	620	67.52	O86346	CAB08493.1	TAG			24
Rv0940c	1051457	1050591	867	288	62.74	P64761	TAA	NT02MT1036	1051433	1050591	843	280	62.63	P64761	CAB01981.1	TAA			8
Rv0941c	1052315	1051542	774	257	64.98	P71568	TGA	NT02MT1037	1052315	1051542	774	257	64.98	P71568	CAB01980.1	TGA			0
Rv0943c	1053734	1052694	1041	346	67.81	P64765	TGA	NT02MT1038	1053899	1052694	1206	401	68.07	P64765	CAB01978.1	TGA			-55
Rv0944	1053763	1054239	477	158	66.45	P71565	TAG	NT02MT1039	1053763	1054239	477	158	66.45	P71565	CAB01977.1	TAG			0
Rv0945	1054245	1055006	762	253	65.61	P71564	TAG	NT02MT1040	1054311	1055006	696	231	65.37	P71564	CAB02005.1	TAG			22
Rv0946c	1056683	1055022	1662	553	64.32	P64192	TAG	NT02MT1041	1056683	1055022	1662	553	64.32	P64192	CAB02004.1	TAG			0
Rv0949	1058258	1060573	2316	771	65.19	No Data	TGA	NT02MT1042	1058258	1060573	2316	771	65.19	No Data	CAB02001.1	TGA			0
Rv0950c	1061652	1060654	999	332	66.46	P71560	TGA	NT02MT1043	1061685	1060654	1032	343	66.37	P71560	CAB02000.1	TGA			-11
Rv0951	1061962	1063125	1164	387	63.57	P71559	TGA	NT02MT1044	1062031	1063125	1095	364	64.1	P71559	CAB01999.1	TGA			23
Rv0952	1063138	1064049	912	303	62.71	P71558	TAG	NT02MT1045	1063147	1064049	903	300	62.9	P71558	CAB01998.1	TAG			3
Rv0953c	1064960	1064112	849	282	66.43	P64769	TAG	NT02MT1046	1064960	1064112	849	282	66.43	P64769	CAB01997.1	TAG			0
Rv0954	1065125	1066036	912	303	66.88	P65637	TAA	NT02MT1047	1065125	1066036	912	303	66.88	P65637	CAB01996.1	TAA			0
Rv0955	1066076	1067443	1368	455	67.69	P64771	TAA	NT02MT1048	1066085	1067443	1359	452	67.77	P64771	CAB01995.1	TAA			3
Rv0956	1067559	1068206	648	215	65.12	P71554	TGA	NT02MT1049	1067559	1068206	648	215	65.12	P71554	CAB01994.1	TGA			0
Rv0957	1068203	1069774	1572	523	66.73	P67541	TGA	NT02MT1050	1068203	1069774	1572	523	66.73	P67541	CAB01993.1	TGA			0
Rv0958	1069881	1071260	1380	459	69.34	P71552	TAA	NT02MT1051	1069908	1071260	1353	450	69.47	P71552	CAB01992.1	TAA			9
Rv0959	1071253	1073271	2019	672	69.09	P0A5D7	TAG	NT02MT1052	1071253	1073271	2019	672	69.09	P0A5D7	CAB01991.1	TAG			0
Rv0960	1073543	1073926	384	127	66.14	P64773	TAG	NT02MT1054	1073606	1073926	321	106	66.66	P64773	CAB01990.1	TAG			21
Rv0961	1074072	1074419	348	115	59.19	P64775	TGA	NT02MT1055	1074072	1074419	348	115	59.19	P64775	CAB01989.1	TGA			0
Rv0962c	1075112	1074438	675	224	64.14	P71548	TGA	NT02MT1056	1075112	1074438	675	224	64.14	P71548	CAB01988.1	TGA			0
Rv0963c	1076095	1075295	801	266	63.17	P64777	TAA	NT02MT1058	1076248	1075295	954	317	62.89	P64777	CAB02008.1	TAA			-51
Rv0965c	1077195	1076776	420	139	65	P71545	TGA	NT02MT1059	1077189	1076776	414	137	64.97	P71545	CAB01986.1	TGA			2
Rv0966c	1077923	1077231	693	230	65.07	P71544	TAG	NT02MT1060	1077869	1077231	639	212	65.88	P71544	CAB01985.1	TAG			18
Rv0967	1077973	1078332	360	119	62.77	P71543	TGA	NT02MT1061	1077973	1078332	360	119	62.77	P71543	CAB02009.1	TGA			0
Rv0968	1078389	1078685	297	98	67.34	P64779	TGA	NT02MT1062	1078389	1078685	297	98	67.34	P64779	CAB01984.1	TGA			0
Rv0969	1078741	1081053	2313	770	69.08	P77894	TGA	NT02MT1063	1078675	1081053	2379	792	68.85	P77894	CAB01983.1	TGA			-22
Rv0970	1081050	1081682	633	210	61.92	P64781	TGA	NT02MT1064	1081050	1081682	633	210	61.92	P64781	CAB01982.1	TGA			0
Rv0971c	1082582	1081773	810	269	71.48	P71540	TAG	NT02MT1065	1082582	1081773	810	269	71.48	P71540	CAB02007.1	TAG			0
Rv0972c	1083748	1082582	1167	388	64.43	P71539	TGA	NT02MT1066	1083544	1082582	963	320	65.1	P71539	CAB02006.1	TGA			68
Rv0973c	1085748	1083745	2004	667	67.81	P71538	TGA	NT02MT1067	1085748	1083745	2004	667	67.81	P71538	CAB02010.1	TGA			0
Rv0974c	1087343	1085754	1590	529	66.1	O86318	TGA	NT02MT1068	1087286	1085754	1533	510	66.01	O86318	CAB02011.1	TGA			19
Rv0975c	1088494	1087346	1149	382	67.79	O86319	TGA	NT02MT1069	1088494	1087346	1149	382	67.79	O86319	CAB02012.1	TGA			0
Rv0976c	1090173	1088491	1683	560	70.05	O86320	TGA	NT02MT1070	1090173	1088491	1683	560	70.05	O86320	CAB02013.1	TGA			0
Rv0977	1090371	1093142	2772	923	72.58	No Data	TGA	NT02MT1071	1090371	1093142	2772	923	72.58	No Data	CAA17576.1	TGA			0
Rv0978c	1094354	1093359	996	331	70.88	No Data	TGA	NT02MT1073	1094354	1093359	996	331	70.88	No Data	CAA17577.1	TGA			0
Rv0980c	1096449	1095076	1374	457	71.25	No Data	TGA	NT02MT1075	1096449	1095076	1374	457	71.25	No Data	CAA17579.1	TGA			0
Rv0981	1096814	1097506	693	230	65.51	O53894	TGA	NT02MT1076	1096934	1097506	573	190	66.14	O53894	CAA17580.1	TGA			40
Rv0982	1097506	1099020	1515	504	65.08	O53895	TAG	NT02MT1077	1097578	1099020	1443	480	64.72	O53895	CAA17581.1	TAG			24
Rv0983	1099064	1100458	1395	464	66.66	O53896	TGA	NT02MT1078	1098926	1100458	1533	510	66.01	O53896	CAA17582.1	TGA			-46
Rv0984	1100458	1101003	546	181	66.3	O53897	TGA	NT02MT1079	1100458	1101003	546	181	66.3	O53897	CAA17583.1	TGA			0
Rv0985c	1101478	1101023	456	151	60.08	P0A5K8	TAG	NT02MT1080	1101478	1101023	456	151	60.08	P0A5K8	CAA17584.1	TAG			0
Rv0986	1101801	1102547	747	248	53.41	O53899	TGA	NT02MT1081	1101801	1102547	747	248	53.41	O53899	CAA17585.1	TGA			0
Rv0987	1102540	1105107	2568	855	54.08	O53900	TGA	NT02MT1082	1102657	1105107	2451	816	53.89	O53900	CAA17586.1	TGA			39
Rv0988	1105114	1106274	1161	386	53.4	O86370	TGA	NT02MT1083	1105114	1106274	1161	386	53.4	O86370	CAA17587.1	TGA			0
Rv0989c	1107380	1106403	978	325	64.62	O05572	TAG	NT02MT1084	1107404	1106403	1002	333	64.77	O05572	CAB08149.1	TAG			-8
Rv0990c	1108097	1107441	657	218	68.64	O05573	TGA	NT02MT1086	1108097	1107441	657	218	68.64	O05573	CAB08150.1	TGA			0
Rv0991c	1108502	1108170	333	110	62.76	O05574	TGA	NT02MT1087	1108502	1108170	333	110	62.76	O05574	CAB08151.1	TGA			0
Rv0992c	1109169	1108576	594	197	71.38	O05575	TGA	NT02MT1088	1109247	1108576	672	223	71.27	O05575	CAB08152.1	TGA			-26
Rv0993	1109270	1110190	921	306	66.12	O05576	TAG	NT02MT1089	1109270	1110190	921	306	66.12	O05576	CAB08153.1	TAG			0
Rv0994	1110267	1111547	1281	426	68.14	No Data	TGA	NT02MT1090	1110393	1111547	1155	384	68.48	No Data	CAB08154.1	TGA			42
Rv0995	1111610	1112221	612	203	67.97	O05578	TAA	NT02MT1091	1111568	1112221	654	217	67.73	O05578	CAB08155.1	TAA			-14
Rv0996	1112382	1113458	1077	358	67.31	O05579	TAG	NT02MT1092	1112382	1113458	1077	358	67.31	O05579	CAB08146.1	TAG			0
Rv0997	1114291	1114722	432	143	65.27	O05580	TAA	NT02MT1095	1114309	1114722	414	137	65.45	O05580	CAB08147.1	TAA			6
Rv0998	1114746	1115747	1002	333	65.46	O05581	TGA	NT02MT1096	1114797	1115747	951	316	65.72	O05581	CAB08156.1	TGA			17
Rv0999	1115765	1116523	759	252	66.27	O05582	TGA	NT02MT1097	1115864	1116523	660	219	66.66	O05582	CAB08148.1	TGA			33
Rv1001	1117183	1118391	1209	402	65.67	P63551	TAG	NT02MT1099	1117228	1118391	1164	387	65.97	P63551	CAB08144.1	TAG			15
Rv1002c	1119937	1118426	1512	503	66.33	O05586	TGA	NT02MT1100	1119994	1118426	1569	522	66.47	O05586	CAB08157.1	TGA			-19
Rv1003	1120020	1120877	858	285	69.23	P0A640	TAG	NT02MT1101	1120020	1120877	858	285	69.23	P0A640	CAB08145.1	TAG			0
Rv1004c	1122146	1120887	1260	419	74.6	O05589	TAA	NT02MT1102	1122110	1120887	1224	407	75.32	O05589	CAB08158.1	TAA			12
Rv1005c	1123596	1122220	1377	458	68.99	O05591	TAG	NT02MT1103	1123872	1122220	1653	550	67.81	O05591	CAB08140.1	TAG			-92
Rv1006	1123712	1125415	1704	567	65.02	O05592	TAG	NT02MT1104	1123901	1125415	1515	504	65.47	O05592	CAB08141.1	TAG			63
Rv1007c	1127001	1125442	1560	519	64.1	O05593	TGA	NT02MT1105	1127001	1125442	1560	519	64.1	O05593	CAB08142.1	TGA			0
Rv1008	1127087	1127881	795	264	68.3	O08343	TGA	NT02MT1106	1127027	1127881	855	284	68.77	O08343	CAB08135.1	TGA			-20
Rv1009	1128089	1129177	1089	362	68.22	O05594	TGA	NT02MT1107	1128014	1129177	1164	387	67.18	O05594	CAB08136.1	TGA			-25
Rv1010	1129150	1130103	954	317	66.98	P66660	TGA	NT02MT1108	1129150	1130103	954	317	66.98	P66660	CAB08137.1	TGA			0
Rv1011	1130189	1131109	921	306	68.51	P65178	TGA	NT02MT1109	1130153	1131109	957	318	68.12	P65178	CAB08138.1	TGA			-12
Rv1013	1131623	1133257	1635	544	66.23	O05598	TAA	NT02MT1110	1131644	1133257	1614	537	66.41	O05598	CAB08159.1	TAA			7
Rv1014c	1133906	1133331	576	191	66.84	P65865	TAA	NT02MT1111	1133906	1133331	576	191	66.84	P65865	CAB06865.1	TAA			0
Rv1015c	1134566	1133919	648	215	66.51	P66121	TAG	NT02MT1112	1134566	1133919	648	215	66.51	P66121	CAB06864.1	TAG			0
Rv1016c	1135463	1134783	681	226	61.82	P96384	TAA	NT02MT1113	1135463	1134783	681	226	61.82	P96384	CAB06863.1	TAA			0
Rv1017c	1136479	1135499	981	326	64.01	P65232	TAG	NT02MT1114	1136443	1135499	945	314	64.55	P65232	CAB06862.1	TAG			12
Rv1018c	1138058	1136571	1488	495	67.47	P96382	TGA	NT02MT1115	1138058	1136571	1488	495	67.47	P96382	CAB06861.1	TGA			0
Rv1019	1138313	1138906	594	197	64.98	P96381	TAG	NT02MT1117	1138121	1138906	786	261	64.24	P96381	CAB06860.1	TAG			-64
Rv1020	1138965	1142669	3705	1234	68.77	P64326	TGA	NT02MT1118	1139052	1142669	3618	1205	68.82	P64326	CAB06859.1	TGA			29
Rv1021	1142669	1143646	978	325	62.16	P96379	TAA	NT02MT1119	1142669	1143646	978	325	62.16	P96379	CAB06858.1	TAA			0
Rv1022	1143734	1144465	732	243	67.48	P96378	TAG	NT02MT1120	1143785	1144465	681	226	66.96	P96378	CAB06857.1	TAG			17
Rv1023	1144562	1145851	1290	429	66.74	P96377	TAG	NT02MT1121	1144562	1145851	1290	429	66.74	P96377	CAB06856.1	TAG			0
Rv1024	1145856	1146542	687	228	68.85	P96376	TGA	NT02MT1122	1145856	1146542	687	228	68.85	P96376	CAB06855.1	TGA			0
Rv1025	1146559	1147026	468	155	68.8	P96375	TAA	NT02MT1123	1146535	1147026	492	163	68.29	P96375	CAB06854.1	TAA			-8
Rv1026	1147017	1147976	960	319	68.95	P96374	TAA	NT02MT1124	1147119	1147976	858	285	69.11	P96374	CAB06853.1	TAA			34
Rv1027c	1149105	1148425	681	226	63.28	P96373	TAA	NT02MT1125	1149105	1148425	681	226	63.28	P96373	CAB06852.1	TAA			0
Rv1028c	1151684	1149102	2583	860	67.24	P96372	TGA	NT02MT1126	1151717	1149102	2616	871	67.24	P96372	CAB06851.1	TGA			-11
Rv1029	1152010	1153725	1716	571	63.46	P65209	TGA	NT02MT1128	1151812	1153725	1914	637	63.11	P65209	CAB06850.1	TGA			-66
Rv1030	1153722	1155851	2130	709	65.63	P63681	TGA	NT02MT1129	1153725	1155851	2127	708	65.63	P63681	CAB06849.1	TGA			1
Rv1031	1155851	1156420	570	189	66.31	P65211	TGA	NT02MT1130	1155851	1156420	570	189	66.31	P65211	CAB06848.1	TGA			0
Rv1032c	1157953	1156424	1530	509	64.96	P96368	TGA	NT02MT1131	1157989	1156424	1566	521	64.87	P96368	CAB06847.1	TGA			-12
Rv1033c	1158734	1157961	774	257	62.01	Q50806	TGA	NT02MT1132	1158725	1157961	765	254	62.09	Q50806	CAB06846.1	TGA			3
Rv1034c	1159305	1158916	390	129	68.2	P96367	TAA	NT02MT1133	1159407	1158916	492	163	66.66	P96367	CAB06845.1	TAA			-34
Rv1035c	1160059	1159373	687	228	70.88	P96366	TAA	NT02MT1135	1160059	1159373	687	228	70.88	P96366	CAB06844.1	TAA			0
Rv1036c	1160431	1160093	339	112	61.65	P96365	TGA	NT02MT1136	1160431	1160093	339	112	61.65	P96365	CAB06843.1	TGA			0
Rv1037c	1160826	1160542	285	94	63.15	P96364	TAA	NT02MT1137	1160826	1160542	285	94	63.15	P96364	CAB06842.1	TAA			0
Rv1038c	1161149	1160853	297	98	63.29	P96363	TGA	NT02MT1138	1161149	1160853	297	98	63.29	P96363	CAB06841.1	TGA			0
Rv1039c	1162470	1161295	1176	391	68.96	No Data	TGA	NT02MT1139	1162602	1161295	1308	435	67.96	No Data	CAB06873.1	TGA			-44
Rv1040c	1163374	1162547	828	275	68.96	No Data	TAG	NT02MT1140	1163374	1162547	828	275	68.96	No Data	CAB06872.1	TAG			0
Rv1042c	1165497	1165090	408	135	64.46	P96359	TGA	NT02MT1142	1165497	1165090	408	135	64.46	P96359	CAB06870.1	TGA			0
Rv1043c	1166804	1165779	1026	341	64.32	P96358	TAG	NT02MT1143	1166804	1165779	1026	341	64.32	P96358	CAB06869.1	TAG			0
Rv1044	1167051	1167674	624	207	64.74	P96357	TGA	NT02MT1144	1167051	1167674	624	207	64.74	P96357	CAB06868.1	TGA			0
Rv1045	1167671	1168552	882	293	62.35	P96356	TGA	NT02MT1145	1167671	1168552	882	293	62.35	P96356	CAB06867.1	TGA			0
Rv1047	1169421	1170668	1248	415	66.58	P96354	TAG	NT02MT1146	1169373	1170668	1296	431	65.81	P96354	CAB06866.1	TAG			-16
Rv1048c	1172151	1171036	1116	371	61.91	P96353	TGA	NT02MT1149	1172151	1171036	1116	371	61.91	P96353	CAB06875.1	TGA			0
Rv1049	1172384	1172830	447	148	69.35	O53397	TGA	NT02MT1151	1172384	1172830	447	148	69.35	O53397	CAA17165.1	TGA			0
Rv1050	1172879	1173784	906	301	67.43	O53398	TGA	NT02MT1152	1172879	1173784	906	301	67.43	O53398	CAA17166.1	TGA			0
Rv1051c	1174698	1173943	756	251	65.87	O53399	TGA	NT02MT1153	1174698	1173943	756	251	65.87	O53399	CAA17167.1	TGA			0
Rv1053c	1176284	1176009	276	91	58.33	O53401	TAG	NT02MT1155	1176284	1176009	276	91	58.33	O53401	CAA17169.1	TAG			0
Rv1056	1177626	1178390	765	254	64.44	O53404	TAG	NT02MT1157	1177626	1178390	765	254	64.44	O53404	CAA17172.1	TAG			0
Rv1057	1179394	1180575	1182	393	66.92	O53405	TAG	NT02MT1158	1179394	1180575	1182	393	66.92	O53405	CAA17173.1	TAG			0
Rv1058	1180682	1182313	1632	543	63.23	O53406	TGA	NT02MT1159	1180682	1182313	1632	543	63.23	O53406	CAA17174.1	TGA			0
Rv1059	1182389	1183453	1065	354	64.88	O53407	TAG	NT02MT1160	1182395	1183453	1059	352	64.87	O53407	CAA17175.1	TAG			2
Rv1060	1183506	1183979	474	157	65.4	O53408	TGA	NT02MT1161	1183506	1183979	474	157	65.4	O53408	CAA17176.1	TGA			0
Rv1061	1184013	1184876	864	287	63.54	O53409	TGA	NT02MT1162	1184013	1184876	864	287	63.54	O53409	CAA17177.1	TGA			0
Rv1062	1184881	1185738	858	285	68.18	O53410	TGA	NT02MT1163	1184854	1185738	885	294	67.9	O53410	CAA17178.1	TGA			-9
Rv1063c	1186821	1185739	1083	360	68.79	P67098	TGA	NT02MT1164	1186665	1185739	927	308	68.06	P67098	CAA17179.1	TGA			52
Rv1064c	1187321	1186902	420	139	69.76	P65310	TAA	NT02MT1165	1187321	1186902	420	139	69.76	P65310	CAA17180.1	TAA			0
Rv1065	1187433	1187999	567	188	67.37	O53413	TGA	NT02MT1166	1187439	1187999	561	186	67.55	O53413	CAA17181.1	TGA			2
Rv1066	1187996	1188391	396	131	73.23	O53414	TAG	NT02MT1167	1187996	1188391	396	131	73.23	O53414	CAA17182.1	TAG			0
Rv1067c	1190422	1188419	2004	667	78.44	No Data	TAA	NT02MT1168	1190389	1188419	1971	656	78.79	No Data	CAA17183.1	TAA			11
Rv1068c	1192146	1190755	1392	463	75.28	No Data	TAA	NT02MT1169	1192146	1190755	1392	463	75.28	No Data	CAA17184.1	TAA			0
Rv1069c	1194271	1192508	1764	587	64.85	O53417	TAG	NT02MT1170	1194271	1192508	1764	587	64.85	O53417	CAA17185.1	TAG			0
Rv1070c	1195041	1194268	774	257	64.59	P64016	TGA	NT02MT1171	1195041	1194268	774	257	64.59	P64016	CAA17186.1	TGA			0
Rv1071c	1196090	1195053	1038	345	65.51	O53419	TAG	NT02MT1172	1196090	1195053	1038	345	65.51	O53419	CAA17187.1	TAG			0
Rv1072	1196277	1197113	837	278	62.84	O53420	TAG	NT02MT1174	1196310	1197113	804	267	63.05	O53420	CAA17188.1	TAG			11
Rv1073	1197229	1198080	852	283	62.32	O53421	TGA	NT02MT1175	1197229	1198080	852	283	62.32	O53421	CAA17189.1	TGA			0
Rv1074c	1199371	1198154	1218	405	65.35	O53422	TGA	NT02MT1176	1199371	1198154	1218	405	65.35	O53422	CAA17190.1	TGA			0
Rv1075c	1200368	1199424	945	314	68.67	O53423	TAG	NT02MT1177	1200380	1199424	957	318	68.65	O53423	CAA17191.1	TAG			-4
Rv1076	1200765	1201658	894	297	65.21	O53424	TAG	NT02MT1178	1200582	1201658	1077	358	64.43	O53424	CAA17192.1	TAG			-61
Rv1077	1201715	1203109	1395	464	66.37	No Data	TAG	NT02MT1179	1201715	1203109	1395	464	66.37	No Data	CAA17193.1	TAG			0
Rv1078	1203311	1204033	723	240	66.25	O53426	TGA	NT02MT1180	1203311	1204033	723	240	66.25	O53426	CAA17194.1	TGA			0
Rv1079	1204065	1205231	1167	388	64.78	P66875	TAA	NT02MT1181	1204164	1205231	1068	355	64.13	P66875	CAA17195.1	TAA			33
Rv1080c	1205796	1205302	495	164	63.43	P64279	TAG	NT02MT1182	1205796	1205302	495	164	63.43	P64279	CAA17196.1	TAG			0
Rv1081c	1206416	1205982	435	144	67.81	O53429	TGA	NT02MT1183	1206443	1205982	462	153	67.96	O53429	CAA17197.1	TGA			-9
Rv1082	1206518	1207384	867	288	65.97	O53430	TGA	NT02MT1184	1206536	1207384	849	282	66.07	O53430	CAA17198.1	TGA			6
Rv1083	1207381	1207647	267	88	62.92	O53431	TAA	NT02MT1185	1207381	1207647	267	88	62.92	O53431	CAA17199.1	TAA			0
Rv1084	1207634	1209655	2022	673	71.9	O53432	TAG	NT02MT1186	1207634	1209655	2022	673	71.9	O53432	CAA17200.1	TAG			0
Rv1085c	1210482	1209754	729	242	66.66	P67157	TGA	NT02MT1189	1210482	1209754	729	242	66.66	P67157	CAA17201.1	TGA			0
Rv1086	1210593	1211381	789	262	65.01	O53434	TGA	NT02MT1190	1210593	1211381	789	262	65.01	O53434	CAA17202.1	TGA			0
Rv1087	1211558	1213861	2304	767	77.69	No Data	TAG	NT02MT1191	1211558	1213861	2304	767	77.69	No Data	CAA17203.1	TAG			0
Rv1088	1214511	1214945	435	144	66.66	No Data	TAG	NT02MT1193	1214493	1214945	453	150	66.22	No Data	CAA17204.1	TAG			-6
Rv1089	1214767	1215129	363	120	65.28	No Data	TGA	NT02MT1194	1214857	1215129	273	90	62.63	No Data	CAA17205.1	TGA			30
Rv1090	1215597	1216052	456	151	61.4	O53438	TAA	NT02MT1196	1215621	1216052	432	143	61.34	O53438	CAA17206.1	TAA			8
Rv1091	1216467	1219028	2562	853	78.61	No Data	TAG	NT02MT1197	1216467	1219028	2562	853	78.61	No Data	CAA17207.1	TAG			0
Rv1092c	1220184	1219246	939	312	62.83	P63810	TAA	NT02MT1198	1220391	1219246	1146	381	63.61	P63810	CAA17208.1	TAA			-69
Rv1093	1220572	1221852	1281	426	67.13	No Data	TGA	NT02MT1199	1220656	1221852	1197	398	67.41	No Data	CAA17209.1	TGA			28
Rv1094	1221957	1222784	828	275	63.64	O53442	TAG	NT02MT1200	1221957	1222784	828	275	63.64	O53442	CAA17210.1	TAG			0
Rv1095	1222995	1224296	1302	433	66.82	O53443	TGA	NT02MT1201	1222995	1224296	1302	433	66.82	O53443	CAA17211.1	TGA			0
Rv1096	1224383	1225258	876	291	63.81	O53444	TAA	NT02MT1202	1224383	1225258	876	291	63.81	O53444	CAA17212.1	TAA			0
Rv1097c	1226142	1225261	882	293	65.87	O53445	TGA	NT02MT1203	1226142	1225261	882	293	65.87	O53445	CAA17213.1	TGA			0
Rv1098c	1227563	1226139	1425	474	65.61	O53446	TGA	NT02MT1204	1227500	1226139	1362	453	65.71	O53446	CAA17214.1	TGA			21
Rv1099c	1228580	1227594	987	328	66.36	O53447	TAA	NT02MT1205	1228481	1227594	888	295	64.97	O53447	CAA17215.1	TAA			33
Rv1100	1228681	1229382	702	233	67.52	O53448	TAG	NT02MT1206	1228621	1229382	762	253	67.84	O53448	CAA17216.1	TAG			-20
Rv1101c	1230546	1229389	1158	385	61.91	O53449	TGA	NT02MT1207	1230306	1229389	918	305	62.63	O53449	CAA17217.1	TGA			80
Rv1102c	1230969	1230658	312	103	61.85	O53450	TAG	NT02MT1208	1230969	1230658	312	103	61.85	O53450	CAA17218.1	TAG			0
Rv1103c	1231289	1230969	321	106	64.48	O53451	TGA	NT02MT1209	1231289	1230969	321	106	64.48	O53451	CAA17219.1	TGA			0
Rv1104	1231299	1231988	690	229	66.81	O53452	TGA	NT02MT1210	1231299	1231988	690	229	66.81	O53452	CAA17220.1	TGA			0
Rv1105	1232282	1232824	543	180	64.08	O53453	TGA	NT02MT1212	1232408	1232824	417	138	64.02	O53453	CAA17221.1	TGA			42
Rv1106c	1233954	1232842	1113	370	64.86	O53454	TAG	NT02MT1213	1233942	1232842	1101	366	64.85	O53454	CAA17222.1	TAG			4
Rv1107c	1234221	1233964	258	85	62.4	P67456	TAA	NT02MT1214	1234221	1233964	258	85	62.4	P67456	CAA17223.1	TAA			0
Rv1108c	1235458	1234211	1248	415	68.66	P67447	TGA	NT02MT1215	1235314	1234211	1104	367	69.2	P67447	CAA17224.1	TGA			48
Rv1109c	1236093	1235455	639	212	64.31	O53457	TGA	NT02MT1216	1236003	1235455	549	182	64.84	O53457	CAA17225.1	TGA			30
Rv1110	1236183	1237190	1008	335	65.87	No Data	TGA	NT02MT1217	1236183	1237190	1008	335	65.87	No Data	CAA17226.1	TGA			0
Rv1111c	1238121	1237207	915	304	67.65	O86351	TAA	NT02MT1218	1238190	1237207	984	327	67.58	O86351	CAA17227.1	TAA			-23
Rv1112	1238253	1239326	1074	357	65.73	O53459	TAG	NT02MT1219	1238253	1239326	1074	357	65.73	O53459	CAA17228.1	TAG			0
Rv1113	1239414	1239611	198	65	68.18	O06565	TGA	NT02MT1220	1239414	1239611	198	65	68.18	O06565	CAB09045.1	TGA			0
Rv1114	1239608	1239982	375	124	64.26	O06566	TGA	NT02MT1221	1239608	1239982	375	124	64.26	O06566	CAB09046.1	TGA			0
Rv1115	1240185	1240883	699	232	62.66	O06567	TAG	NT02MT1222	1240185	1240883	699	232	62.66	O06567	CAB09047.1	TAG			0
Rv1117	1241631	1241954	324	107	62.96	O06569	TAA	NT02MT1224	1241631	1241954	324	107	62.96	O06569	CAB09049.1	TAA			0
Rv1118c	1242829	1241969	861	286	67.24	O06570	TGA	NT02MT1225	1242679	1241969	711	236	66.52	O06570	CAB09050.1	TGA			50
Rv1119c	1243011	1242862	150	49	68	O06571	TGA	NT02MT1226	1243062	1242862	201	66	68.15	O06571	CAB09051.1	TGA			-17
Rv1120c	1243502	1243008	495	164	65.25	O06572	TGA	NT02MT1227	1243502	1243008	495	164	65.25	O06572	CAB09052.1	TGA			0
Rv1121	1243705	1245105	1401	466	63.74	No Data	TGA	NT02MT1228	1243741	1245105	1365	454	63.8	No Data	CAB09053.1	TGA			12
Rv1122	1245127	1246149	1023	340	65.68	O06574	TAA	NT02MT1229	1245127	1246149	1023	340	65.68	O06574	CAB09054.1	TAA			0
Rv1123c	1247050	1246142	909	302	66.77	O06575	TAG	NT02MT1230	1247077	1246142	936	311	66.66	O06575	CAB09055.1	TAG			-9
Rv1124	1247125	1248075	951	316	67.82	O06576	TGA	NT02MT1231	1247170	1248075	906	301	67.88	O06576	CAB09056.1	TGA			15
Rv1125	1248080	1249324	1245	414	68.43	O06577	TGA	NT02MT1232	1248059	1249324	1266	421	68.32	O06577	CAB09057.1	TGA			-7
Rv1126c	1249933	1249328	606	201	65.34	O06578	TAG	NT02MT1233	1249933	1249328	606	201	65.34	O06578	CAB09058.1	TAG			0
Rv1127c	1251402	1249930	1473	490	66.53	O06579	TGA	NT02MT1234	1251402	1249930	1473	490	66.53	O06579	CAB09038.1	TGA			0
Rv1128c	1252970	1251615	1356	451	64.82	O06580	TAG	NT02MT1235	1252907	1251615	1293	430	64.88	O06580	CAB09039.1	TAG			21
Rv1129c	1254532	1253072	1461	486	65.36	O06581	TGA	NT02MT1236	1254508	1253072	1437	478	65.62	O06581	CAB09040.1	TGA			8
Rv1130	1254553	1256133	1581	526	65.59	O06582	TGA	NT02MT1237	1254544	1256133	1590	529	65.34	O06582	CAB09041.1	TGA			-3
Rv1131	1256130	1257311	1182	393	66.15	O08395	TAG	NT02MT1238	1256130	1257311	1182	393	66.15	O08395	CAB09042.1	TAG			0
Rv1132	1257323	1259053	1731	576	63.31	O06583	TAG	NT02MT1239	1257323	1259053	1731	576	63.31	O06583	CAB09043.1	TAG			0
Rv1133c	1261344	1259065	2280	759	69.16	P65340	TAG	NT02MT1240	1261449	1259065	2385	794	69.05	P65340	CAB09044.1	TAG			-35
Rv1134	1261920	1262156	237	78	71.3	O06534	TAA	NT02MT1241	1261920	1262156	237	78	71.3	O06534	CAB09022.1	TAA			0
Rv1135c	1264126	1262270	1857	618	64.13	No Data	TAG	NT02MT1242	1264126	1262270	1857	618	64.13	No Data	CAB09023.1	TAG			0
Rv1136	1264604	1264945	342	113	66.08	O06536	TAA	NT02MT1243	1264604	1264945	342	113	66.08	O06536	CAB09024.1	TAA			0
Rv1138c	1266486	1265470	1017	338	67.25	O06538	TGA	NT02MT1244	1266339	1265470	870	289	66.89	O06538	CAB09026.1	TGA			49
Rv1139c	1266983	1266483	501	166	63.87	O06539	TGA	NT02MT1245	1266929	1266483	447	148	63.98	O06539	CAB09027.1	TGA			18
Rv1140	1267345	1268193	849	282	64.54	O06540	TGA	NT02MT1246	1267345	1268193	849	282	64.54	O06540	CAB09028.1	TGA			0
Rv1141c	1269007	1268201	807	268	65.67	O06541	TGA	NT02MT1247	1269016	1268201	816	271	65.56	O06541	CAB09029.1	TGA			-3
Rv1142c	1269956	1269150	807	268	67.28	O06542	TGA	NT02MT1248	1269881	1269150	732	243	67.62	O06542	CAB09030.1	TGA			25
Rv1143	1270060	1271142	1083	360	65.83	O06543	TAG	NT02MT1249	1270060	1271142	1083	360	65.83	O06543	CAB09031.1	TAG			0
Rv1144	1271154	1271906	753	250	66.79	O06544	TAA	NT02MT1250	1271154	1271906	753	250	66.79	O06544	CAB09032.1	TAA			0
Rv1145	1272421	1273332	912	303	63.7	O06545	TGA	NT02MT1252	1272331	1273332	1002	333	62.97	O06545	CAB09033.1	TGA			-30
Rv1146	1273353	1274765	1413	470	64.89	O06546	TGA	NT02MT1253	1273296	1274765	1470	489	64.69	O06546	CAB09034.1	TGA			-19
Rv1147	1274898	1275548	651	216	68.81	O06547	TAG	NT02MT1254	1274898	1275548	651	216	68.81	O06547	CAB09035.1	TAG			0
Rv1148c	1277746	1276298	1449	482	64.32	P0A5D9	TGA	NT02MT1257	1277596	1276298	1299	432	64.74	P0A5D9	CAB09036.1	TGA			50
Rv1149	1277891	1278298	408	135	64.46	P96359	TGA	NT02MT1258	1277891	1278298	408	135	64.46	P96359	CAB09008.1	TGA			0
Rv1151c	1279615	1278902	714	237	66.8	P66813	TAG	NT02MT1259	1279765	1278902	864	287	65.97	P66813	CAB09010.1	TAG			-50
Rv1152	1279653	1280018	366	121	67.75	O06550	TGA	NT02MT1260	1279635	1280018	384	127	66.66	O06550	CAB09011.1	TGA			-6
Rv1153c	1280844	1279996	849	282	64.66	O06551	TGA	NT02MT1261	1280844	1279996	849	282	64.66	O06551	CAB09012.1	TGA			0
Rv1154c	1281482	1280841	642	213	62.3	O06552	TGA	NT02MT1262	1281482	1280841	642	213	62.3	O06552	CAB09013.1	TGA			0
Rv1155	1281427	1281870	444	147	62.38	O06553	TAA	NT02MT1263	1281523	1281870	348	115	62.93	O06553	CAB09014.1	TAA			32
Rv1156	1282304	1282891	588	195	63.77	O06554	TGA	NT02MT1264	1282304	1282891	588	195	63.77	O06554	CAB09015.1	TGA			0
Rv1157c	1284169	1283054	1116	371	69.89	O06555	TAG	NT02MT1265	1284127	1283054	1074	357	70.29	O06555	CAB09016.1	TAG			14
Rv1158c	1284860	1284177	684	227	73.09	O06556	TGA	NT02MT1266	1284860	1284177	684	227	73.09	O06556	CAB09017.1	TGA			0
Rv1159	1284990	1286285	1296	431	65.04	O06557	TAG	NT02MT1268	1285122	1286285	1164	387	64.34	O06557	CAB09018.1	TAG			44
Rv1160	1286593	1287018	426	141	68.54	O06558	TAG	NT02MT1270	1286593	1287018	426	141	68.54	O06558	CAB09019.1	TAG			0
Rv1161	1287326	1291024	3699	1232	64.55	O06559	TGA	NT02MT1271	1287326	1291024	3699	1232	64.55	O06559	CAB09020.1	TGA			0
Rv1162	1291063	1292739	1677	558	64.87	O06560	TGA	NT02MT1272	1291063	1292739	1677	558	64.87	O06560	CAB09021.1	TGA			0
Rv1163	1292796	1293401	606	201	70.13	O06561	TGA	NT02MT1273	1292736	1293401	666	221	69.21	O06561	CAB09006.1	TGA			-20
Rv1164	1293404	1294144	741	246	63.15	O06562	TAG	NT02MT1274	1293404	1294144	741	246	63.15	O06562	CAB09007.1	TAG			0
Rv1165	1294166	1296052	1887	628	66.66	O06563	TAG	NT02MT1276	1294286	1296052	1767	588	66.66	O06563	CAB09037.1	TAG			40
Rv1166	1296150	1298057	1908	635	67.13	O50422	TAG	NT02MT1277	1296150	1298057	1908	635	67.13	O50422	CAA15843.1	TAG			0
Rv1167c	1298690	1298085	606	201	65.67	O50423	TAG	NT02MT1278	1298690	1298085	606	201	65.67	O50423	CAA15844.1	TAG			0
Rv1168c	1299802	1298762	1041	346	64.16	No Data	TAG	NT02MT1279	1299802	1298762	1041	346	64.16	No Data	CAA15845.1	TAG			0
Rv1169c	1300122	1299820	303	100	58.74	No Data	TAG	NT02MT1280	1300122	1299820	303	100	58.74	No Data	CAA15846.1	TAG			0
Rv1170	1300302	1301213	912	303	67.54	O50426	TAG	NT02MT1281	1300302	1301213	912	303	67.54	O50426	CAA15847.1	TAG			0
Rv1171	1301383	1301745	363	120	66.94	O50427	TAG	NT02MT1283	1301383	1301745	363	120	66.94	O50427	CAA15848.1	TAG			0
Rv1172c	1302679	1301753	927	308	64.94	No Data	TAA	NT02MT1284	1302679	1301753	927	308	64.94	No Data	CAA15849.1	TAA			0
Rv1173	1302929	1305499	2571	856	66.62	O50429	TAG	NT02MT1285	1302908	1305499	2592	863	66.47	O50429	CAA15850.1	TAG			-7
Rv1174c	1305999	1305667	333	110	63.96	O50430	TAA	NT02MT1286	1305951	1305667	285	94	63.85	O50430	CAA15851.1	TAA			16
Rv1175c	1308224	1306200	2025	674	65.23	O50431	TAA	NT02MT1287	1308224	1306200	2025	674	65.23	O50431	CAA15852.1	TAA			0
Rv1176c	1308790	1308221	570	189	64.38	O50432	TGA	NT02MT1289	1308790	1308221	570	189	64.38	O50432	CAA15853.1	TGA			0
Rv1177	1309003	1309329	327	108	61.16	O50433	TGA	NT02MT1290	1308859	1309329	471	156	59.66	O50433	CAA15854.1	TGA			-48
Rv1178	1309362	1310450	1089	362	68.68	O50434	TAG	NT02MT1291	1309362	1310450	1089	362	68.68	O50434	CAA15855.1	TAG			0
Rv1179c	1313297	1310478	2820	939	68.54	O50435	TGA	NT02MT1292	1313297	1310478	2820	939	68.54	O50435	CAA15856.1	TGA			0
Rv1180	1313723	1315189	1467	488	64.41	O50436	TAA	NT02MT1293	1313723	1315189	1467	488	64.41	O50436	CAA15857.1	TAA			0
Rv1181	1315232	1319980	4749	1582	66.24	O50437	TGA	NT02MT1294	1315232	1319980	4749	1582	66.24	O50437	CAA15858.1	TGA			0
Rv1182	1320033	1321451	1419	472	60.25	O50438	TGA	NT02MT1295	1320033	1321451	1419	472	60.25	O50438	CAA15859.1	TGA			0
Rv1183	1321518	1324526	3009	1002	61.38	P65372	TAG	NT02MT1296	1321581	1324526	2946	981	61.2	P65372	CAA15860.1	TAG			21
Rv1184c	1325609	1324530	1080	359	63.42	O50440	TAA	NT02MT1297	1325429	1324530	900	299	62.55	O50440	CAA15861.1	TAA			60
Rv1185c	1327510	1325774	1737	578	59.87	P63523	TGA	NT02MT1298	1327510	1325774	1737	578	59.87	P63523	CAA15862.1	TGA			0
Rv1186c	1329303	1327687	1617	538	68.52	O50442	TAG	NT02MT1300	1329288	1327687	1602	533	68.47	O50442	CAA15863.1	TAG			5
Rv1187	1329388	1331019	1632	543	66.78	O50443	TGA	NT02MT1301	1329376	1331019	1644	547	66.78	O50443	CAA15864.1	TGA			-4
Rv1188	1331019	1332008	990	329	69.19	O50444	TGA	NT02MT1302	1331019	1332008	990	329	69.19	O50444	CAA15865.1	TGA			0
Rv1189	1332090	1332962	873	290	65.52	O50445	TAG	NT02MT1303	1332090	1332962	873	290	65.52	O50445	CAA15866.1	TAG			0
Rv1190	1332978	1333856	879	292	67.46	O86348	TGA	NT02MT1304	1332984	1333856	873	290	67.58	O86348	CAA15867.1	TGA			2
Rv1191	1333929	1334843	915	304	68.08	O05293	TGA	NT02MT1305	1333887	1334843	957	318	68.12	O05293	CAB07834.1	TGA			-14
Rv1192	1334925	1335752	828	275	67.75	O05294	TGA	NT02MT1306	1334925	1335752	828	275	67.75	O05294	CAB07835.1	TGA			0
Rv1193	1335792	1337213	1422	473	68.35	O05295	TGA	NT02MT1307	1335792	1337213	1422	473	68.35	O05295	CAB07836.1	TGA			0
Rv1194c	1338511	1337246	1266	421	64.61	O05296	TAA	NT02MT1308	1338511	1337246	1266	421	64.61	O05296	CAB07837.1	TAA			0
Rv1195	1339001	1339300	300	99	66.33	No Data	TAA	NT02MT1309	1338971	1339300	330	109	66.06	No Data	CAB07838.1	TAA			-10
Rv1196	1339347	1340522	1176	391	69.13	No Data	TAG	NT02MT1310	1339392	1340522	1131	376	69.49	No Data	CAB07839.1	TAG			15
Rv1197	1340657	1340953	297	98	62.62	O05299	TAA	NT02MT1311	1340690	1340953	264	87	63.25	O05299	CAB07820.1	TAA			11
Rv1198	1341004	1341288	285	94	63.15	O05300	TGA	NT02MT1312	1341004	1341288	285	94	63.15	O05300	CAB07821.1	TGA			0
Rv1199c	1342603	1341356	1248	415	66.42	P60230	TAG	NT02MT1313	1342651	1341356	1296	431	65.66	P60230	CAB07822.1	TAG			-16
Rv1200	1342940	1344217	1278	425	64.08	O05301	TAG	NT02MT1314	1342940	1344217	1278	425	64.08	O05301	CAB07823.1	TAG			0
Rv1201c	1345167	1344214	954	317	67.19	O05302	TAG	NT02MT1315	1345158	1344214	945	314	67.19	O05302	CAB07824.1	TAG			3
Rv1202	1345258	1346322	1065	354	66.66	No Data	TAG	NT02MT1316	1345351	1346322	972	323	66.87	No Data	CAB07825.1	TAG			31
Rv1203c	1346903	1346319	585	194	69.05	O05304	TAG	NT02MT1317	1346849	1346319	531	176	70.05	O05304	CAB07826.1	TAG			18
Rv1204c	1348622	1346934	1689	562	70.51	O05305	TAG	NT02MT1318	1348622	1346934	1689	562	70.51	O05305	CAB07827.1	TAG			0
Rv1205	1348717	1349280	564	187	62.23	O05306	TGA	NT02MT1319	1348717	1349280	564	187	62.23	O05306	CAB07828.1	TGA			0
Rv1206	1349330	1351123	1794	597	65.44	O05307	TAG	NT02MT1320	1349330	1351123	1794	597	65.44	O05307	CAB07829.1	TAG			0
Rv1207	1351189	1352145	957	318	68.02	P64139	TGA	NT02MT1321	1351189	1352145	957	318	68.02	P64139	CAB07830.1	TGA			0
Rv1208	1352142	1353116	975	324	66.35	O05309	TGA	NT02MT1322	1352142	1353116	975	324	66.35	O05309	CAB07831.1	TGA			0
Rv1209	1353155	1353523	369	122	69.1	O05310	TGA	NT02MT1323	1353155	1353523	369	122	69.1	O05310	CAB07832.1	TGA			0
Rv1210	1353520	1354134	615	204	64.55	O05311	TGA	NT02MT1324	1353652	1354134	483	160	63.56	O05311	CAB07833.1	TGA			44
Rv1212c	1355659	1354496	1164	387	64.69	O05313	TAA	NT02MT1325	1355752	1354496	1257	418	65.55	O05313	CAB07814.1	TAA			-31
Rv1213	1355834	1357048	1215	404	62.63	P64241	TAG	NT02MT1326	1355834	1357048	1215	404	62.63	P64241	CAB07815.1	TAG			0
Rv1214c	1357623	1357291	333	110	65.46	No Data	TGA	NT02MT1327	1357623	1357291	333	110	65.46	No Data	CAB07816.1	TGA			0
Rv1215c	1359442	1357757	1686	561	68.44	O05316	TAG	NT02MT1328	1359442	1357757	1686	561	68.44	O05316	CAB07817.1	TAG			0
Rv1216c	1360144	1359470	675	224	59.85	O05317	TAG	NT02MT1329	1360144	1359470	675	224	59.85	O05317	CAB07818.1	TAG			0
Rv1217c	1361799	1360153	1647	548	69.88	O05318	TAG	NT02MT1330	1361799	1360153	1647	548	69.88	O05318	CAB07819.1	TAG			0
Rv1218c	1362731	1361796	936	311	64.52	O86311	TGA	NT02MT1331	1362731	1361796	936	311	64.52	O86311	CAB07840.1	TGA			0
Rv1219c	1363359	1362721	639	212	63.38	O86312	TGA	NT02MT1332	1363359	1362721	639	212	63.38	O86312	CAB07841.1	TGA			0
Rv1220c	1364148	1363501	648	215	70.83	O33219	TAA	NT02MT1333	1364175	1363501	675	224	70.81	O33219	CAB10917.1	TAA			-9
Rv1221	1364411	1365184	774	257	62.91	O06289	TGA	NT02MT1334	1364411	1365184	774	257	62.91	O06289	CAB10918.1	TGA			0
Rv1222	1365342	1365806	465	154	67.95	Q79FQ8	TAG	NT02MT1335	1365342	1365806	465	154	67.95	Q79FQ8	CAB10919.1	TAG			0
Rv1223	1365810	1367459	1650	549	64.96	O06291	TAG	NT02MT1336	1365831	1367459	1629	542	64.94	O06291	CAB10920.1	TAG			7
Rv1224	1367461	1367856	396	131	64.64	O33220	TAG	NT02MT1337	1367461	1367856	396	131	64.64	O33220	CAB10921.1	TAG			0
Rv1225c	1368719	1367889	831	276	69.43	O33221	TAG	NT02MT1338	1368623	1367889	735	244	69.11	O33221	CAB10926.1	TAG			32
Rv1226c	1370293	1368830	1464	487	70.69	O33222	TGA	NT02MT1339	1370935	1368830	2106	701	70.03	O33222	CAB10922.1	TGA			-214
Rv1227c	1370823	1370290	534	177	69.85	O33223	TGA	NT02MT1340	1370724	1370290	435	144	70.57	O33223	CAB10923.1	TGA			33
Rv1228	1370918	1371475	558	185	65.94	O33224	TGA	NT02MT1341	1370918	1371475	558	185	65.94	O33224	CAB10924.1	TGA			0
Rv1229c	1372947	1371775	1173	390	67.43	P65441	TAG	NT02MT1343	1372785	1371775	1011	336	67.95	P65441	CAB10925.1	TAG			54
Rv1230c	1374195	1372960	1236	411	69.57	O86313	TGA	NT02MT1344	1374027	1372960	1068	355	69.1	O86313	CAB10927.1	TGA			56
Rv1231c	1374862	1374320	543	180	66.85	O86314	TGA	NT02MT1345	1374862	1374320	543	180	66.85	O86314	CAB10928.1	TGA			0
Rv1232c	1376166	1374859	1308	435	66.89	O86315	TGA	NT02MT1346	1376124	1374859	1266	421	66.9	O86315	CAB10929.1	TGA			14
Rv1233c	1376824	1376228	597	198	67.16	O86316	TAG	NT02MT1347	1376824	1376228	597	198	67.16	O86316	CAB10930.1	TAG			0
Rv1234	1376974	1377501	528	175	62.87	O50451	TGA	NT02MT1348	1376974	1377501	528	175	62.87	O50451	CAA15890.1	TGA			0
Rv1235	1377522	1378928	1407	468	66.09	Q7D8J9	TGA	NT02MT1349	1377528	1378928	1401	466	66.09	Q7D8J9	CAA15891.1	TGA			2
Rv1236	1378925	1379848	924	307	62.55	O50452	TGA	NT02MT1350	1378982	1379848	867	288	62.16	O50452	CAA15892.1	TGA			19
Rv1237	1379853	1380677	825	274	61.09	O50453	TAG	NT02MT1351	1379838	1380677	840	279	61.19	O50453	CAA15893.1	TAG			-5
Rv1238	1380682	1381863	1182	393	60.23	O50454	TAA	NT02MT1352	1380682	1381863	1182	393	60.23	O50454	CAA15894.1	TAA			0
Rv1239c	1383040	1381940	1101	366	62.12	O50455	TAG	NT02MT1353	1382794	1381940	855	284	60.35	O50455	CAA15895.1	TAG			82
Rv1240	1383211	1384200	990	329	67.27	P0A5J6	TGA	NT02MT1354	1383211	1384200	990	329	67.27	P0A5J6	CAA15896.1	TGA			0
Rv1241	1384276	1384536	261	86	65.13	O50456	TGA	NT02MT1355	1384240	1384536	297	98	62.96	O50456	CAA15897.1	TGA			-12
Rv1242	1384533	1384964	432	143	63.65	O50457	TAA	NT02MT1356	1384533	1384964	432	143	63.65	O50457	CAA15898.1	TAA			0
Rv1243c	1386675	1384987	1689	562	74.89	No Data	TGA	NT02MT1357	1386747	1384987	1761	586	74.55	No Data	CAA15899.1	TGA			-24
Rv1244	1386855	1387715	861	286	70.15	O50459	TGA	NT02MT1358	1386732	1387715	984	327	69.1	O50459	CAA15900.1	TGA			-41
Rv1245c	1388626	1387796	831	276	64.98	O50460	TGA	NT02MT1360	1388626	1387796	831	276	64.98	O50460	CAA15901.1	TGA			0
Rv1246c	1388976	1388683	294	97	61.9	O50461	TAA	NT02MT1361	1388976	1388683	294	97	61.9	O50461	CAA15902.1	TAA			0
Rv1247c	1389242	1388973	270	89	63.33	O50462	TGA	NT02MT1362	1389692	1388973	720	239	62.63	O50462	CAA15903.1	TGA			-150
Rv1248c	1392999	1389355	3645	1214	64.52	O50463	TGA	NT02MT1363	1393050	1389355	3696	1231	64.33	O50463	CAA15904.1	TGA			-17
Rv1249c	1393980	1393192	789	262	66.92	O50464	TAG	NT02MT1364	1393980	1393192	789	262	66.92	O50464	CAA15905.1	TAG			0
Rv1250	1394177	1395916	1740	579	64.94	O50465	TAA	NT02MT1366	1394246	1395916	1671	556	64.75	O50465	CAA15906.1	TAA			23
Rv1251c	1399238	1395819	3420	1139	67.36	O50466	TGA	NT02MT1367	1399238	1395819	3420	1139	67.36	O50466	CAA15907.1	TGA			0
Rv1252c	1399902	1399294	609	202	66.66	P65312	TAA	NT02MT1368	1399827	1399294	534	177	65.91	P65312	CAB00900.1	TAA			25
Rv1253	1399968	1401659	1692	563	64.18	Q11039	TGA	NT02MT1369	1399968	1401659	1692	563	64.18	Q11039	CAB00899.1	TGA			0
Rv1254	1401656	1402807	1152	383	63.8	Q11064	TAG	NT02MT1370	1401656	1402807	1152	383	63.8	Q11064	CAB00898.1	TAG			0
Rv1255c	1403384	1402776	609	202	66.99	Q11063	TGA	NT02MT1371	1403384	1402776	609	202	66.99	Q11063	CAB00897.1	TGA			0
Rv1256c	1404601	1403384	1218	405	67.24	Q11062	TGA	NT02MT1372	1404601	1403384	1218	405	67.24	Q11062	CAB00896.1	TGA			0
Rv1257c	1406082	1404715	1368	455	67.83	Q11061	TGA	NT02MT1373	1406034	1404715	1320	439	67.87	Q11061	CAB00895.1	TGA			16
Rv1258c	1407338	1406079	1260	419	67.14	P64783	TGA	NT02MT1374	1407338	1406079	1260	419	67.14	P64783	CAB00894.1	TGA			0
Rv1259	1407337	1408236	900	299	68.44	P64785	TGA	NT02MT1375	1407409	1408236	828	275	69.08	P64785	CAB00912.1	TGA			24
Rv1260	1408238	1409356	1119	372	61.03	Q11058	TGA	NT02MT1376	1408403	1409356	954	317	60.16	Q11058	CAB00893.1	TGA			55
Rv1261c	1409931	1409482	450	149	63.55	P64787	TAA	NT02MT1377	1409931	1409482	450	149	63.55	P64787	CAB00892.1	TAA			0
Rv1262c	1410370	1409936	435	144	67.12	Q11066	TGA	NT02MT1378	1410370	1409936	435	144	67.12	Q11066	CAB00913.1	TGA			0
Rv1263	1410429	1411817	1389	462	67.96	P63492	TGA	NT02MT1379	1410507	1411817	1311	436	67.65	P63492	CAB00891.1	TGA			26
Rv1264	1411892	1413085	1194	397	68.42	Q11055	TAG	NT02MT1380	1411904	1413085	1182	393	68.52	Q11055	CAB00890.1	TAG			4
Rv1265	1413258	1413938	681	226	63.58	P64789	TAA	NT02MT1381	1413258	1413938	681	226	63.58	P64789	CAB00889.1	TAA			0
Rv1266c	1415838	1413958	1881	626	66.87	Q11053	TGA	NT02MT1382	1415838	1413958	1881	626	66.87	Q11053	CAB00914.1	TGA			0
Rv1267c	1417345	1416179	1167	388	65.03	P66799	TAG	NT02MT1383	1417345	1416179	1167	388	65.03	P66799	CAB00888.1	TAG			0
Rv1268c	1418354	1417656	699	232	66.52	P64791	TGA	NT02MT1385	1418354	1417656	699	232	66.52	P64791	CAB00911.1	TGA			0
Rv1269c	1418951	1418577	375	124	66.66	P0A5E1	TAA	NT02MT1386	1418999	1418577	423	140	65.72	P0A5E1	CAB00910.1	TAA			-16
Rv1270c	1419746	1419012	735	244	62.44	Q11049	TAG	NT02MT1387	1419746	1419012	735	244	62.44	Q11049	CAB00915.1	TAG			0
Rv1271c	1420300	1419959	342	113	62.86	P64793	TAG	NT02MT1388	1420306	1419959	348	115	62.64	P64793	CAB00909.1	TAG			-2
Rv1272c	1422303	1420408	1896	631	65.03	P63397	TAG	NT02MT1389	1422252	1420408	1845	614	64.55	P63397	CAB00908.1	TAG			17
Rv1273c	1424048	1422300	1749	582	64.32	P0A4W4	TGA	NT02MT1390	1424048	1422300	1749	582	64.32	P0A4W4	CAB00907.1	TGA			0
Rv1274	1424195	1424752	558	185	62.54	Q11045	TGA	NT02MT1391	1424195	1424752	558	185	62.54	Q11045	CAB00906.1	TGA			0
Rv1275	1424749	1425291	543	180	65.56	O86337	TAG	NT02MT1392	1424701	1425291	591	196	64.46	O86337	CAB00916.1	TAG			-16
Rv1276c	1425912	1425436	477	158	70.23	Q11043	TAG	NT02MT1393	1425942	1425436	507	168	69.23	Q11043	CAB00905.1	TAG			-10
Rv1277	1426162	1427415	1254	417	66.58	Q50699	TGA	NT02MT1394	1426264	1427415	1152	383	66.4	Q50699	CAB00917.1	TGA			34
Rv1278	1427412	1430039	2628	875	68.91	P64795	TGA	NT02MT1395	1427412	1430039	2628	875	68.91	P64795	CAB00904.1	TGA			0
Rv1279	1430060	1431646	1587	528	65.28	P64263	TGA	NT02MT1396	1430060	1431646	1587	528	65.28	P64263	CAB00903.1	TGA			0
Rv1280c	1433438	1431663	1776	591	65.14	P66771	TGA	NT02MT1397	1433519	1431663	1857	618	65.15	P66771	CAB00902.1	TGA			-27
Rv1281c	1435269	1433431	1839	612	66.23	P63395	TGA	NT02MT1398	1435344	1433431	1914	637	66.5	P63395	CAB00901.1	TGA			-25
Rv1284	1437322	1437813	492	163	63.82	P64797	TAG	NT02MT1401	1437322	1437813	492	163	63.82	P64797	CAA97750.1	TAG			0
Rv1285	1437907	1438905	999	332	64.46	P65670	TGA	NT02MT1402	1437907	1438905	999	332	64.46	P65670	CAA97751.1	TGA			0
Rv1286	1438905	1440749	1845	614	63.19	Q10600	TAG	NT02MT1403	1438905	1440749	1845	614	63.19	Q10600	CAA97752.1	TAG			0
Rv1287	1440803	1441288	486	161	67.9	P67159	TAG	NT02MT1404	1440842	1441288	447	148	68	P67159	CAA97753.1	TAG			13
Rv1288	1441346	1442716	1371	456	64.98	Q10614	TAG	NT02MT1405	1441346	1442716	1371	456	64.98	Q10614	CAA97754.1	TAG			0
Rv1289	1442765	1443397	633	210	60.03	P64799	TAA	NT02MT1406	1442765	1443397	633	210	60.03	P64799	CAA97755.1	TAA			0
Rv1290c	1445045	1443480	1566	521	65.32	P0A5E3	TAG	NT02MT1407	1445189	1443480	1710	569	65.02	P0A5E3	CAA97756.1	TAG			-48
Rv1291c	1445832	1445497	336	111	68.45	P0A5E5	TAA	NT02MT1408	1446033	1445497	537	178	63.87	P0A5E5	CAA97761.1	TAA			-67
Rv1292	1446377	1448029	1653	550	65.21	P67569	TGA	NT02MT1410	1446284	1448029	1746	581	65.12	P67569	CAA97757.1	TGA			-31
Rv1293	1448026	1449369	1344	447	63.98	P0A5M4	TGA	NT02MT1411	1448026	1449369	1344	447	63.98	P0A5M4	CAA97758.1	TGA			0
Rv1294	1449373	1450698	1326	441	65.38	P63629	TGA	NT02MT1412	1449373	1450698	1326	441	65.38	P63629	CAA97759.1	TGA			0
Rv1295	1450695	1451777	1083	360	65.74	P66902	TAG	NT02MT1413	1450695	1451777	1083	360	65.74	P66902	CAA97760.1	TAG			0
Rv1296	1451995	1452945	951	316	63.82	P65224	TAA	NT02MT1415	1451995	1452945	951	316	63.82	P65224	CAA97729.1	TAA			0
Rv1297	1453202	1455010	1809	602	65.45	P66028	TGA	NT02MT1416	1453202	1455010	1809	602	65.45	P66028	CAA97730.1	TGA			0
Rv1298	1455161	1455403	243	80	57.61	P66187	TAG	NT02MT1418	1455161	1455403	243	80	57.61	P66187	CAA97731.1	TAG			0
Rv1299	1455493	1456566	1074	357	64.15	P66016	TGA	NT02MT1419	1455493	1456566	1074	357	64.15	P66016	CAA97732.1	TGA			0
Rv1300	1456563	1457540	978	325	65.74	Q10602	TGA	NT02MT1420	1456626	1457540	915	304	65.24	Q10602	CAA97733.1	TGA			21
Rv1301	1457556	1458209	654	217	66.81	Q10618	TAG	NT02MT1421	1457649	1458209	561	186	67.37	Q10618	CAA97734.1	TAG			31
Rv1302	1458293	1459507	1215	404	65.1	Q10606	TAG	NT02MT1422	1458536	1459507	972	323	64.09	Q10606	CAA97735.1	TAG			81
Rv1303	1459764	1460249	486	161	61.11	P64801	TGA	NT02MT1424	1459764	1460249	486	161	61.11	P64801	CAA97736.1	TGA			0
Rv1304	1460242	1460994	753	250	58.03	P63654	TAG	NT02MT1425	1460242	1460994	753	250	58.03	P63654	CAA97737.1	TAG			0
Rv1305	1461043	1461288	246	81	62.6	P63691	TAA	NT02MT1426	1461043	1461288	246	81	62.6	P63691	CAA97738.1	TAA			0
Rv1306	1461319	1461834	516	171	61.62	P63656	TAA	NT02MT1427	1461328	1461834	507	168	61.93	P63656	CAA97739.1	TAA			3
Rv1307	1461841	1463181	1341	446	64.28	P0A500	TGA	NT02MT1428	1461928	1463181	1254	417	64.99	P0A500	CAA97740.1	TGA			29
Rv1308	1463226	1464875	1650	549	62.84	P63673	TAG	NT02MT1429	1463226	1464875	1650	549	62.84	P63673	CAA97741.1	TAG			0
Rv1309	1464882	1465799	918	305	62.74	P63671	TAG	NT02MT1430	1464882	1465799	918	305	62.74	P63671	CAA97742.1	TAG			0
Rv1310	1465839	1467299	1461	486	63.51	P63677	TGA	NT02MT1431	1465839	1467299	1461	486	63.51	P63677	CAA97743.1	TGA			0
Rv1311	1467313	1467678	366	121	64.2	P63662	TAA	NT02MT1432	1467313	1467678	366	121	64.2	P63662	CAA97744.1	TAA			0
Rv1312	1467686	1468129	444	147	64.41	Q10620	TGA	NT02MT1433	1467686	1468129	444	147	64.41	Q10620	CAA97745.1	TGA			0
Rv1313c	1469503	1468169	1335	444	67.04	Q10621	TAG	NT02MT1434	1469503	1468169	1335	444	67.04	Q10621	CAA97746.1	TAG			0
Rv1314c	1470250	1469669	582	193	63.57	P64803	TAG	NT02MT1435	1470256	1469669	588	195	63.43	P64803	CAA97747.1	TAG			-2
Rv1315	1470319	1471575	1257	418	64.67	P0A5L2	TAG	NT02MT1436	1470406	1471575	1170	389	64.61	P0A5L2	CAA97748.1	TAG			29
Rv1316c	1477629	1477132	498	165	61.84	P0A696	TGA	NT02MT1440	1477629	1477132	498	165	61.84	P0A696	CAA98103.1	TGA			0
Rv1317c	1479116	1477626	1491	496	68.34	Q10630	TGA	NT02MT1441	1479116	1477626	1491	496	68.34	Q10630	CAA98104.1	TGA			0
Rv1318c	1480822	1479197	1626	541	66.11	P63527	TAA	NT02MT1442	1480771	1479197	1575	524	66.15	P63527	CAA98105.1	TAA			17
Rv1319c	1482499	1480892	1608	535	64.24	P0A4Y2	TAA	NT02MT1443	1482481	1480892	1590	529	64.33	P0A4Y2	CAA98106.1	TAA			6
Rv1320c	1484215	1482512	1704	567	61.85	Q10633	TAG	NT02MT1444	1484083	1482512	1572	523	61.32	Q10633	CAA98107.1	TAG			44
Rv1321	1484277	1484957	681	226	64.31	Q10634	TGA	NT02MT1445	1484286	1484957	672	223	64.28	Q10634	CAA98085.1	TGA			3
Rv1322	1484980	1485276	297	98	67.34	P64805	TAG	NT02MT1446	1484980	1485276	297	98	67.34	P64805	CAA98086.1	TAG			0
Rv1323	1485860	1487029	1170	389	65.55	P66926	TAG	NT02MT1448	1485860	1487029	1170	389	65.55	P66926	CAA98087.1	TAG			0
Rv1324	1487159	1488073	915	304	65.57	P64807	TGA	NT02MT1449	1487159	1488073	915	304	65.57	P64807	CAA98088.1	TGA			0
Rv1325c	1489963	1488152	1812	603	77.64	No Data	TAG	NT02MT1450	1489963	1488152	1812	603	77.64	No Data	CAA98089.1	TAG			0
Rv1326c	1492310	1490115	2196	731	64.02	Q10625	TAG	NT02MT1452	1492310	1490115	2196	731	64.02	Q10625	CAA98090.1	TAG			0
Rv1327c	1494531	1492318	2214	737	64.27	P63531	TGA	NT02MT1453	1494384	1492318	2067	688	64.44	P63531	CAA98091.1	TGA			49
Rv1328	1494562	1497153	2592	863	65.81	Q10639	TGA	NT02MT1454	1494742	1497153	2412	803	65.96	Q10639	CAA98092.1	TGA			60
Rv1329c	1499187	1497193	1995	664	67.31	P64314	TAA	NT02MT1455	1499187	1497193	1995	664	67.31	P64314	CAA98093.1	TAA			0
Rv1330c	1500740	1499211	1530	509	68.95	Q10641	TGA	NT02MT1456	1500740	1499211	1530	509	68.95	Q10641	CAA98094.1	TGA			0
Rv1332	1500924	1501580	657	218	63.31	P64809	TGA	NT02MT1457	1500924	1501580	657	218	63.31	P64809	CAA98096.1	TGA			0
Rv1333	1501597	1502631	1035	344	69.95	P64811	TGA	NT02MT1458	1501597	1502631	1035	344	69.95	P64811	CAA98097.1	TGA			0
Rv1334	1502639	1503079	441	146	63.49	P64813	TGA	NT02MT1459	1502639	1503079	441	146	63.49	P64813	CAA98098.1	TGA			0
Rv1335	1503101	1503382	282	93	63.82	P0A646	TGA	NT02MT1460	1503101	1503382	282	93	63.82	P0A646	CAA98099.1	TGA			0
Rv1336	1503392	1504363	972	323	66.66	P63873	TGA	NT02MT1462	1503392	1504363	972	323	66.66	P63873	CAA98100.1	TGA			0
Rv1337	1504354	1505076	723	240	62.93	P64815	TGA	NT02MT1463	1504393	1505076	684	227	62.28	P64815	CAA98101.1	TGA			13
Rv1338	1505073	1505888	816	271	66.05	P63635	TAG	NT02MT1464	1505073	1505888	816	271	66.05	P63635	CAA98102.1	TAG			0
Rv1339	1505915	1506736	822	273	64.11	P66873	TAG	NT02MT1465	1505915	1506736	822	273	64.11	P66873	CAA99972.1	TAG			0
Rv1340	1506753	1507532	780	259	65.25	Q10628	TGA	NT02MT1466	1506753	1507532	780	259	65.25	Q10628	CAA99973.1	TGA			0
Rv1341	1507571	1508185	615	204	68.61	P64307	TAA	NT02MT1467	1507580	1508185	606	201	68.64	P64307	CAA99974.1	TAA			3
Rv1342c	1508544	1508182	363	120	62.8	No Data	TAG	NT02MT1468	1508544	1508182	363	120	62.8	No Data	CAA99975.1	TAG			0
Rv1343c	1508921	1508541	381	126	62.99	Q11013	TGA	NT02MT1469	1508879	1508541	339	112	62.24	Q11013	CAA99976.1	TGA			14
Rv1344	1508966	1509286	321	106	59.81	P63452	TGA	NT02MT1471	1508999	1509286	288	95	61.11	P63452	CAA99977.1	TGA			11
Rv1345	1509279	1510844	1566	521	67.24	P0A4X8	TGA	NT02MT1472	1509279	1510844	1566	521	67.24	P0A4X8	CAA99978.1	TGA			0
Rv1346	1510844	1512004	1161	386	64.94	P63431	TAG	NT02MT1473	1510730	1512004	1275	424	65.09	P63431	CAA99979.1	TAG			-38
Rv1347c	1512603	1511971	633	210	62.4	P64819	TAA	NT02MT1474	1512603	1511971	633	210	62.4	P64819	CAA99980.1	TAA			0
Rv1348	1513045	1515624	2580	859	66.27	P63391	TGA	NT02MT1476	1513072	1515624	2553	850	66.31	P63391	CAA99981.1	TGA			9
Rv1349	1515621	1517360	1740	579	67.12	P63393	TAA	NT02MT1477	1515621	1517360	1740	579	67.12	P63393	CAA99982.1	TAA			0
Rv1350	1517489	1518232	744	247	60.75	P66781	TGA	NT02MT1478	1517591	1518232	642	213	60.74	P66781	CAA99983.1	TGA			34
Rv1353c	1519983	1519198	786	261	62.59	P67434	TGA	NT02MT1480	1519983	1519198	786	261	62.59	P67434	CAA99986.1	TGA			0
Rv1354c	1521874	1520003	1872	623	61.59	P64825	TGA	NT02MT1481	1521811	1520003	1809	602	61.52	P64825	CAA99987.1	TGA			21
Rv1355c	1524030	1521883	2148	715	61.63	Q11025	TAG	NT02MT1482	1524030	1521883	2148	715	61.63	Q11025	CAA99988.1	TAG			0
Rv1357c	1526214	1525291	924	307	62.33	P64829	TAG	NT02MT1483	1526124	1525291	834	277	62.82	P64829	CAA99962.1	TAG			30
Rv1358	1526610	1530089	3480	1159	62.47	Q11028	TAG	NT02MT1485	1526715	1530089	3375	1124	62.4	Q11028	CAA99963.1	TAG			35
Rv1359	1530171	1530923	753	250	62.15	Q11029	TGA	NT02MT1486	1530291	1530923	633	210	62.08	Q11029	CAA99964.1	TGA			40
Rv1360	1531346	1532368	1023	340	63.63	P64831	TGA	NT02MT1488	1531346	1532368	1023	340	63.63	P64831	CAA99965.1	TGA			0
Rv1361c	1533631	1532441	1191	396	67.92	No Data	TAA	NT02MT1490	1533586	1532441	1146	381	68.06	No Data	CAA99966.1	TAA			15
Rv1362c	1534608	1533946	663	220	61.08	Q11032	TAG	NT02MT1491	1534608	1533946	663	220	61.08	Q11032	CAA99967.1	TAG			0
Rv1363c	1535390	1534605	786	261	63.74	Q11033	TGA	NT02MT1492	1535234	1534605	630	209	61.11	Q11033	CAA99968.1	TGA			52
Rv1364c	1537642	1535681	1962	653	65.44	No Data	TAG	NT02MT1493	1537642	1535681	1962	653	65.44	No Data	CAA99969.1	TAG			0
Rv1365c	1538167	1537781	387	128	65.11	Q11035	TAA	NT02MT1494	1538167	1537781	387	128	65.11	Q11035	CAA99970.1	TAA			0
Rv1366	1538388	1539209	822	273	62.4	P64833	TGA	NT02MT1495	1538418	1539209	792	263	62.5	P64833	CAA99971.1	TGA			10
Rv1367c	1540643	1539510	1134	377	66.31	Q11037	TAG	NT02MT1496	1540571	1539510	1062	353	66.94	Q11037	CAB02645.1	TAG			24
Rv1368	1541018	1541803	786	261	64.12	P65314	TAA	NT02MT1497	1541018	1541803	786	261	64.12	P65314	CAB02646.1	TAA			0
Rv1369c	1542876	1541992	885	294	63.84	P19774	TGA	NT02MT1498	1542828	1541992	837	278	63.91	P19774	CAB02647.1	TGA			16
Rv1370c	1543253	1542927	327	108	65.74	Q50686	TAA	NT02MT1499	1543196	1542927	270	89	65.18	Q50686	CAB02648.1	TAA			19
Rv1371	1543357	1544826	1470	489	60.54	P71799	TGA	NT02MT1500	1543252	1544826	1575	524	60.63	P71799	CAB02649.1	TGA			-35
Rv1372	1544823	1546004	1182	393	62.6	No Data	TGA	NT02MT1501	1544733	1546004	1272	423	62.65	No Data	CAB02650.1	TGA			-30
Rv1373	1546010	1546990	981	326	64.22	P71801	TGA	NT02MT1502	1546010	1546990	981	326	64.22	P71801	CAB02651.1	TGA			0
Rv1375	1547830	1549149	1320	439	66.43	P71803	TGA	NT02MT1504	1547845	1549149	1305	434	66.43	P71803	CAB02636.1	TGA			5
Rv1376	1549146	1550639	1494	497	66.73	P71804	TAA	NT02MT1506	1549146	1550639	1494	497	66.73	P71804	CAB02637.1	TAA			0
Rv1377c	1551215	1550577	639	212	66.66	P71805	TAA	NT02MT1507	1551257	1550577	681	226	66.81	P71805	CAB02638.1	TAA			-14
Rv1378c	1552653	1551226	1428	475	69.67	P71806	TAA	NT02MT1508	1552653	1551226	1428	475	69.67	P71806	CAB02639.1	TAA			0
Rv1379	1552652	1553233	582	193	68.21	P65941	TGA	NT02MT1509	1552652	1553233	582	193	68.21	P65941	CAB02640.1	TGA			0
Rv1380	1553230	1554189	960	319	67.81	P65613	TGA	NT02MT1510	1553230	1554189	960	319	67.81	P65613	CAB02641.1	TGA			0
Rv1381	1554186	1555478	1293	430	69.68	P71809	TGA	NT02MT1511	1554186	1555478	1293	430	69.68	P71809	CAB02642.1	TGA			0
Rv1382	1555475	1555972	498	165	67.87	P71810	TGA	NT02MT1513	1555526	1555972	447	148	67.78	P71810	CAB02643.1	TGA			17
Rv1383	1555969	1557099	1131	376	67.72	P71811	TAG	NT02MT1514	1556071	1557099	1029	342	67.83	P71811	CAB02644.1	TAG			34
Rv1385	1560443	1561267	825	274	72.96	P0A5M6	TAG	NT02MT1516	1560443	1561267	825	274	72.96	P0A5M6	CAB02190.1	TAG			0
Rv1386	1561462	1561770	309	102	68.28	No Data	TGA	NT02MT1518	1561462	1561770	309	102	68.28	No Data	CAB02191.1	TGA			0
Rv1387	1561767	1563386	1620	539	65.49	No Data	TGA	NT02MT1519	1561842	1563386	1545	514	65.43	No Data	CAB02192.1	TGA			25
Rv1388	1563692	1564264	573	190	63.17	P71658	TAA	NT02MT1520	1563692	1564264	573	190	63.17	P71658	CAB02193.1	TAA			0
Rv1389	1564399	1565025	627	208	65.7	P0A5I4	TGA	NT02MT1521	1564399	1565025	627	208	65.7	P0A5I4	CAB02172.1	TGA			0
Rv1390	1565091	1565423	333	110	62.16	P66721	TAG	NT02MT1522	1565091	1565423	333	110	62.16	P66721	CAB02173.1	TAG			0
Rv1391	1565439	1566695	1257	418	67.78	P67733	TAA	NT02MT1523	1565439	1566695	1257	418	67.78	P67733	CAB02174.1	TAA			0
Rv1392	1566823	1568034	1212	403	66.66	P77899	TAG	NT02MT1524	1566814	1568034	1221	406	66.42	P77899	CAB02194.1	TAG			-3
Rv1393c	1569585	1568107	1479	492	64.16	P71662	TAG	NT02MT1525	1569582	1568107	1476	491	64.22	P71662	CAB02175.1	TAG			1
Rv1394c	1570967	1569582	1386	461	64.06	No Data	TGA	NT02MT1526	1570967	1569582	1386	461	64.06	No Data	CAB02176.1	TGA			0
Rv1396c	1573855	1572125	1731	576	78.1	No Data	TAA	NT02MT1528	1573855	1572125	1731	576	78.1	No Data	CAB02177.1	TAA			0
Rv1397c	1574511	1574110	402	133	62.68	P71665	TGA	NT02MT1529	1574511	1574110	402	133	62.68	P71665	CAB02178.1	TGA			0
Rv1398c	1574765	1574508	258	85	63.56	P64835	TGA	NT02MT1530	1574777	1574508	270	89	62.22	P64835	CAB02179.1	TGA			-4
Rv1399c	1575807	1574848	960	319	67.91	P71667	TAA	NT02MT1531	1575807	1574848	960	319	67.91	P71667	CAB02180.1	TAA			0
Rv1400c	1576794	1575832	963	320	67.39	P71668	TAG	NT02MT1532	1576794	1575832	963	320	67.39	P71668	CAB02181.1	TAG			0
Rv1401	1576928	1577530	603	200	66.83	P64837	TAG	NT02MT1533	1576745	1577530	786	261	67.17	P64837	CAB02195.1	TAG			-61
Rv1402	1577611	1579578	1968	655	72.71	P0A5A5	TAA	NT02MT1534	1577611	1579578	1968	655	72.71	P0A5A5	CAB02196.1	TAA			0
Rv1403c	1580420	1579596	825	274	65.69	P64839	TGA	NT02MT1535	1580420	1579596	825	274	65.69	P64839	CAB02182.1	TGA			0
Rv1404	1580589	1581071	483	160	63.56	P71672	TAG	NT02MT1536	1580592	1581071	480	159	63.75	P71672	CAB02183.1	TAG			1
Rv1405c	1581967	1581143	825	274	65.33	P64841	TGA	NT02MT1537	1581967	1581143	825	274	65.33	P64841	CAB02184.1	TGA			0
Rv1406	1582164	1583102	939	312	69.86	P64134	TGA	NT02MT1538	1582164	1583102	939	312	69.86	P64134	CAB02185.1	TGA			0
Rv1407	1583099	1584472	1374	457	70.96	P71675	TGA	NT02MT1539	1583099	1584472	1374	457	70.96	P71675	CAB02186.1	TGA			0
Rv1408	1584497	1585195	699	232	67.09	P65760	TGA	NT02MT1540	1584497	1585195	699	232	67.09	P65760	CAB02187.1	TGA			0
Rv1409	1585192	1586211	1020	339	67.94	P71677	TAG	NT02MT1541	1585228	1586211	984	327	68.39	P71677	CAB02188.1	TAG			12
Rv1410c	1587764	1586208	1557	518	65.57	P71678	TAA	NT02MT1542	1587764	1586208	1557	518	65.57	P71678	CAB02189.1	TAA			0
Rv1411c	1588480	1587770	711	236	65.11	P0A5I8	TGA	NT02MT1543	1588303	1587770	534	177	63.29	P0A5I8	CAB02197.1	TGA			59
Rv1412	1588565	1589170	606	201	65.67	P65327	TGA	NT02MT1544	1588652	1589170	519	172	65.7	P65327	CAB02162.1	TGA			29
Rv1413	1589384	1589899	516	171	67.82	P64843	TGA	NT02MT1545	1589384	1589899	516	171	67.82	P64843	CAB02198.1	TGA			0
Rv1415	1590395	1591672	1278	425	64.16	P0A5V0	TGA	NT02MT1546	1590527	1591672	1146	381	64.13	P0A5V0	CAB02199.1	TGA			44
Rv1416	1591687	1592151	465	154	67.31	P66034	TGA	NT02MT1547	1591687	1592151	465	154	67.31	P66034	CAB02164.1	TGA			0
Rv1417	1592148	1592612	465	154	66.66	P64847	TGA	NT02MT1548	1592148	1592612	465	154	66.66	P64847	CAB02165.1	TGA			0
Rv1418	1592637	1593323	687	228	66.08	P65316	TAA	NT02MT1549	1592700	1593323	624	207	66.02	P65316	CAB02166.1	TAA			21
Rv1419	1593503	1593976	474	157	63.29	P64849	TAA	NT02MT1550	1593503	1593976	474	157	63.29	P64849	CAB02167.1	TAA			0
Rv1420	1594040	1595980	1941	646	65.43	P67426	TGA	NT02MT1551	1594040	1595980	1941	646	65.43	P67426	CAB02168.1	TGA			0
Rv1421	1595977	1596882	906	301	64.45	P67106	TGA	NT02MT1552	1595977	1596882	906	301	64.45	P67106	CAB02169.1	TGA			0
Rv1422	1596879	1597907	1029	342	68.7	P71691	TGA	NT02MT1553	1596879	1597907	1029	342	68.7	P71691	CAB02170.1	TGA			0
Rv1423	1597904	1598881	978	325	68.81	P71692	TAG	NT02MT1554	1597904	1598881	978	325	68.81	P71692	CAB02171.1	TAG			0
Rv1424c	1599652	1598891	762	253	62.46	P64851	TAA	NT02MT1555	1599496	1598891	606	201	62.37	P64851	CAB09246.1	TAA			52
Rv1425	1599656	1601035	1380	459	65.36	P71694	TAG	NT02MT1556	1599272	1601035	1764	587	64.68	P71694	CAB09245.1	TAG			-128
Rv1426c	1602319	1601057	1263	420	67.37	O06832	TAG	NT02MT1557	1602319	1601057	1263	420	67.37	O06832	CAB09244.1	TAG			0
Rv1427c	1603926	1602319	1608	535	66.41	O06831	TAA	NT02MT1558	1603875	1602319	1557	518	66.6	O06831	CAB09257.1	TAA			17
Rv1428c	1604757	1603930	828	275	63.64	O06830	TAA	NT02MT1559	1604757	1603930	828	275	63.64	O06830	CAB09256.1	TAA			0
Rv1429	1604876	1606144	1269	422	65.24	O06829	TAG	NT02MT1560	1604705	1606144	1440	479	64.65	O06829	CAB09255.1	TAG			-57
Rv1430	1606384	1607970	1587	528	64.02	No Data	TAG	NT02MT1561	1606384	1607970	1587	528	64.02	No Data	CAB09254.1	TAG			0
Rv1431	1608081	1609850	1770	589	62.25	O06827	TGA	NT02MT1562	1608081	1609850	1770	589	62.25	O06827	CAB09253.1	TGA			0
Rv1432	1609847	1611268	1422	473	69.97	O06826	TGA	NT02MT1563	1609847	1611268	1422	473	69.97	O06826	CAB09252.1	TGA			0
Rv1433	1611432	1612247	816	271	64.09	O06825	TAG	NT02MT1564	1611432	1612247	816	271	64.09	O06825	CAB09251.1	TAG			0
Rv1435c	1612948	1612340	609	202	68.63	O06823	TGA	NT02MT1565	1612939	1612340	600	199	68.83	O06823	CAB09249.1	TGA			3
Rv1436	1613305	1614324	1020	339	63.13	P64178	TAG	NT02MT1566	1613305	1614324	1020	339	63.13	P64178	CAB09248.1	TAG			0
Rv1437	1614327	1615565	1239	412	64.56	P65700	TGA	NT02MT1567	1614387	1615565	1179	392	64.97	P65700	CAB09247.1	TGA			20
Rv1438	1615562	1616347	786	261	64.12	P66940	TAG	NT02MT1568	1615598	1616347	750	249	64.13	P66940	CAB09268.1	TAG			12
Rv1439c	1617384	1616959	426	141	62.44	O06820	TGA	NT02MT1570	1617384	1616959	426	141	62.44	O06820	CAB09267.1	TGA			0
Rv1440	1617715	1618068	354	117	63.55	P66791	TAG	NT02MT1571	1617724	1618068	345	114	63.18	P66791	CAB09266.1	TAG			3
Rv1441c	1619682	1618207	1476	491	76.01	No Data	TGA	NT02MT1572	1619655	1618207	1449	482	76.39	No Data	CAB09265.1	TGA			9
Rv1442	1619789	1622089	2301	766	67.23	O06817	TAG	NT02MT1573	1619861	1622089	2229	742	67.24	O06817	CAB09264.1	TAG			24
Rv1443c	1622690	1622205	486	161	65.63	O06816	TAG	NT02MT1574	1622669	1622205	465	154	65.8	O06816	CAB09263.1	TAG			7
Rv1444c	1623695	1623285	411	136	63.26	O06815	TGA	NT02MT1575	1623695	1623285	411	136	63.26	O06815	CAB09262.1	TGA			0
Rv1445c	1624455	1623712	744	247	67.87	P63338	TAA	NT02MT1576	1624341	1623712	630	209	67.93	P63338	CAB09261.1	TAA			38
Rv1446c	1625363	1624452	912	303	66.88	O06813	TGA	NT02MT1577	1625363	1624452	912	303	66.88	O06813	CAB09260.1	TGA			0
Rv1447c	1626960	1625416	1545	514	65.88	P0A584	TAG	NT02MT1578	1626960	1625416	1545	514	65.88	P0A584	CAB09259.1	TAG			0
Rv1448c	1628078	1626957	1122	373	64.17	O06812	TGA	NT02MT1579	1628078	1626957	1122	373	64.17	O06812	CAB09258.1	TGA			0
Rv1449c	1630197	1628095	2103	700	67.76	O06811	TGA	NT02MT1580	1630272	1628095	2178	725	67.35	O06811	CAB09272.1	TGA			-25
Rv1450c	1634625	1630636	3990	1329	78.12	No Data	TAG	NT02MT1581	1634625	1630636	3990	1329	78.12	No Data	CAB09271.1	TAG			0
Rv1451	1635027	1635953	927	308	66.12	O06809	TGA	NT02MT1582	1635075	1635953	879	292	65.75	O06809	CAB09270.1	TGA			16
Rv1452c	1638227	1636002	2226	741	77.26	No Data	TGA	NT02MT1584	1638227	1636002	2226	741	77.26	No Data	CAB09269.1	TGA			0
Rv1453	1638346	1639644	1299	432	63.89	O06807	TAG	NT02MT1585	1638118	1639644	1527	508	64.04	O06807	CAB09273.1	TAG			-76
Rv1454c	1640658	1639672	987	328	67.17	O53146	TAG	NT02MT1586	1640679	1639672	1008	335	67.06	O53146	CAA15984.1	TAG			-7
Rv1455	1640678	1641541	864	287	66.78	O53147	TAG	NT02MT1587	1640639	1641541	903	300	66.44	O53147	CAA15985.1	TAG			-13
Rv1456c	1642423	1641491	933	310	68.7	O53148	TGA	NT02MT1588	1642405	1641491	915	304	68.74	O53148	CAA15986.1	TGA			6
Rv1457c	1643320	1642535	786	261	66.15	O86349	TGA	NT02MT1589	1643320	1642535	786	261	66.15	O86349	CAA15987.1	TGA			0
Rv1458c	1644258	1643317	942	313	67.72	O53149	TGA	NT02MT1590	1644258	1643317	942	313	67.72	O53149	CAA15988.1	TGA			0
Rv1459c	1646136	1644361	1776	591	66.94	O53150	TGA	NT02MT1591	1646073	1644361	1713	570	66.9	O53150	CAA15989.1	TGA			21
Rv1460	1646154	1646990	837	278	69.05	O53151	TGA	NT02MT1592	1646184	1646990	807	268	69.76	O53151	CAA15990.1	TGA			10
Rv1461	1646987	1649527	2541	846	61.7	P67125	TGA	NT02MT1593	1646987	1649527	2541	846	61.7	P67125	CAA15991.1	TGA			0
Rv1462	1649524	1650717	1194	397	67.58	O53153	TGA	NT02MT1594	1649524	1650717	1194	397	67.58	O53153	CAA15992.1	TGA			0
Rv1463	1650714	1651514	801	266	65.16	O53154	TGA	NT02MT1595	1650714	1651514	801	266	65.16	O53154	CAA15993.1	TGA			0
Rv1464	1651516	1652769	1254	417	67.86	P63516	TGA	NT02MT1596	1651516	1652769	1254	417	67.86	P63516	CAA15994.1	TGA			0
Rv1465	1652766	1653254	489	162	64	O53156	TGA	NT02MT1597	1652871	1653254	384	127	64.84	O53156	CAA15995.1	TGA			35
Rv1466	1653229	1653576	348	115	65.8	O53157	TGA	NT02MT1598	1653229	1653576	348	115	65.8	O53157	CAA16008.1	TGA			0
Rv1467c	1655500	1653671	1830	609	63.77	O53158	TGA	NT02MT1599	1655698	1653671	2028	675	64.74	O53158	CAA15996.1	TGA			-66
Rv1468c	1656719	1655607	1113	370	75.38	No Data	TAG	NT02MT1600	1656650	1655607	1044	347	76.05	No Data	CAA16009.1	TAG			23
Rv1469	1656961	1658934	1974	657	66.76	P63685	TAG	NT02MT1601	1656838	1658934	2097	698	66.04	P63685	CAA15997.1	TAG			-41
Rv1470	1658978	1659352	375	124	57.33	O53161	TGA	NT02MT1602	1658978	1659352	375	124	57.33	O53161	CAA15998.1	TGA			0
Rv1471	1659368	1659739	372	123	63.44	No Data	TGA	NT02MT1603	1659368	1659739	372	123	63.44	No Data	CAA15999.1	TGA			0
Rv1472	1659761	1660618	858	285	64.91	O53163	TAA	NT02MT1604	1659761	1660618	858	285	64.91	O53163	CAA16000.1	TAA			0
Rv1473	1660654	1662282	1629	542	67.09	O53164	TGA	NT02MT1605	1660654	1662282	1629	542	67.09	O53164	CAA16001.1	TGA			0
Rv1474c	1663202	1662639	564	187	66.48	O53165	TGA	NT02MT1607	1663202	1662639	564	187	66.48	O53165	CAA16002.1	TGA			0
Rv1475c	1666044	1663213	2832	943	62.99	O53166	TGA	NT02MT1608	1666044	1663213	2832	943	62.99	O53166	CAA16003.1	TGA			0
Rv1476	1666202	1666762	561	186	63.45	O53167	TAG	NT02MT1609	1666202	1666762	561	186	63.45	O53167	CAA16004.1	TAG			0
Rv1477	1666988	1668406	1419	472	67.01	O53168	TAG	NT02MT1610	1666988	1668406	1419	472	67.01	O53168	CAA16005.1	TAG			0
Rv1478	1668417	1669142	726	241	67.21	O53169	TGA	NT02MT1611	1668381	1669142	762	253	66.27	O53169	CAA16006.1	TGA			-12
Rv1479	1669281	1670414	1134	377	65.69	No Data	TGA	NT02MT1612	1669155	1670414	1260	419	65.55	No Data	CAA16007.1	TGA			-42
Rv1480	1670411	1671364	954	317	68.34	P64853	TGA	NT02MT1613	1670630	1671364	735	244	68.16	P64853	CAA16010.1	TGA			73
Rv1481	1671375	1672382	1008	335	65.57	P64855	TAG	NT02MT1614	1671303	1672382	1080	359	65.27	P64855	CAA16011.1	TAG			-24
Rv1482c	1673474	1672455	1020	339	65	P71763	TAA	NT02MT1616	1673474	1672455	1020	339	65	P71763	CAB02032.1	TAA			0
Rv1483	1673438	1674181	744	247	64.38	P0A5Y4	TGA	NT02MT1617	1673561	1674181	621	206	64.25	P0A5Y4	CAB02033.1	TGA			41
Rv1484	1674200	1675009	810	269	65.43	P0A5Y6	TAG	NT02MT1619	1674200	1675009	810	269	65.43	P0A5Y6	CAB02034.1	TAG			0
Rv1485	1675015	1676049	1035	344	66.08	P0A576	TGA	NT02MT1620	1675015	1676049	1035	344	66.08	P0A576	CAB02035.1	TGA			0
Rv1486c	1676923	1676015	909	302	66	P71766	TAG	NT02MT1622	1678537	1676015	2523	840	66.34	P71766	CAB02036.1	TGA			-538
Rv1487	1676939	1677373	435	144	67.12	P71767	TGA	NT02MT1621	1676897	1677373	477	158	66.66	P71767	CAB02037.1	TAG			-14
Rv1488	1677395	1678540	1146	381	66.57	P63693	TAG	NT02MT1623	1677437	1678540	1104	367	66.75	P63693	CAB02038.1	TAG			14
Rv1490	1679320	1680627	1308	435	57.03	P64857	TGA	NT02MT1626	1679320	1680627	1308	435	57.03	P64857	CAB02040.1	TGA			0
Rv1491c	1681964	1681206	759	252	66.93	P67117	TGA	NT02MT1628	1681856	1681206	651	216	66.51	P67117	CAB02041.1	TGA			36
Rv1492	1682155	1684002	1848	615	70.29	P65485	TAG	NT02MT1629	1682155	1684002	1848	615	70.29	P65485	CAB02042.1	TAG			0
Rv1493	1684003	1686255	2253	750	67.11	P65487	TAG	NT02MT1630	1684003	1686255	2253	750	67.11	P65487	CAB02043.1	TAG			0
Rv1494	1686269	1686571	303	100	64.02	P0A5E9	TGA	NT02MT1631	1686269	1686571	303	100	64.02	P0A5E9	CAB02044.1	TGA			0
Rv1495	1686568	1686885	318	105	63.2	P64859	TGA	NT02MT1632	1686568	1686885	318	105	63.2	P64859	CAB02045.1	TGA			0
Rv1496	1686882	1687886	1005	334	67.76	P63577	TAA	NT02MT1633	1686882	1687886	1005	334	67.76	P63577	CAB02046.1	TAA			0
Rv1497	1687939	1689228	1290	429	67.51	P71778	TAA	NT02MT1634	1687939	1689228	1290	429	67.51	P71778	CAB02047.1	TAA			0
Rv1498c	1689918	1689301	618	205	58.73	P71779	TAG	NT02MT1635	1689888	1689301	588	195	57.65	P71779	CAB02048.1	TAG			10
Rv1499	1690333	1690803	471	156	64.54	P71780	TGA	NT02MT1637	1690333	1690803	471	156	64.54	P71780	CAB02049.1	TGA			0
Rv1500	1690848	1691876	1029	342	54.9	P71781	TGA	NT02MT1638	1690848	1691876	1029	342	54.9	P71781	CAB02014.1	TGA			0
Rv1501	1691888	1692709	822	273	54.13	P67770	TAG	NT02MT1639	1691888	1692709	822	273	54.13	P67770	CAB02015.1	TAG			0
Rv1502	1692922	1693821	900	299	56.22	P71783	TGA	NT02MT1640	1692922	1693821	900	299	56.22	P71783	CAB02016.1	TGA			0
Rv1503c	1694542	1693994	549	182	59.38	Q79FN3	TGA	NT02MT1642	1694434	1693994	441	146	60.54	Q79FN3	CAB02017.1	TGA			36
Rv1504c	1695142	1694543	600	199	60.83	Q79FN2	TAA	NT02MT1643	1695160	1694543	618	205	60.51	Q79FN2	CAB02018.1	TAA			-6
Rv1505c	1695944	1695279	666	221	54.65	P71784	TGA	NT02MT1644	1695944	1695279	666	221	54.65	P71784	CAB02019.1	TGA			0
Rv1506c	1696441	1695941	501	166	54.29	P71785	TGA	NT02MT1645	1696441	1695941	501	166	54.29	P71785	CAB02020.1	TGA			0
Rv1507c	1697420	1696725	696	231	51.58	P71786	TGA	NT02MT1646	1697420	1696725	696	231	51.58	P71786	CAB02021.1	TGA			0
Rv1508c	1699892	1698093	1800	599	62.94	P71787	TAG	NT02MT1647	1699652	1698093	1560	519	62.94	P71787	CAB02022.1	TAG			80
Rv1509	1700210	1701091	882	293	57.02	P71788	TAA	NT02MT1648	1700252	1701091	840	279	57.61	P71788	CAB02023.1	TAA			14
Rv1510	1701293	1702591	1299	432	68.59	P71789	TGA	NT02MT1649	1701191	1702591	1401	466	68.16	P71789	CAB02024.1	TGA			-34
Rv1511	1703072	1704094	1023	340	63.34	P71790	TGA	NT02MT1650	1703048	1704094	1047	348	63.22	P71790	CAB02025.1	TGA			-8
Rv1512	1704091	1705059	969	322	67.59	P71791	TGA	NT02MT1651	1704043	1705059	1017	338	67.55	P71791	CAB02026.1	TGA			-16
Rv1513	1705056	1705787	732	243	62.56	P71792	TGA	NT02MT1652	1705056	1705787	732	243	62.56	P71792	CAB02027.1	TGA			0
Rv1514c	1706593	1705805	789	262	62.23	P71793	TAG	NT02MT1653	1706593	1705805	789	262	62.23	P71793	CAB02028.1	TAG			0
Rv1515c	1707524	1706628	897	298	59.3	P71794	TGA	NT02MT1654	1707482	1706628	855	284	59.41	P71794	CAB02029.1	TGA			14
Rv1516c	1708648	1707527	1122	373	66.84	P71795	TGA	NT02MT1655	1708648	1707527	1122	373	66.84	P71795	CAB02030.1	TGA			0
Rv1517	1708869	1709633	765	254	64.31	P71796	TGA	NT02MT1656	1708869	1709633	765	254	64.31	P71796	CAB02031.1	TGA			0
Rv1518	1709642	1710601	960	319	63.22	Q50590	TAG	NT02MT1657	1709789	1710601	813	270	63.96	Q50590	CAB02050.1	TAG			49
Rv1520	1711026	1712066	1041	346	63.2	P64863	TAG	NT02MT1658	1710993	1712066	1074	357	63.22	P64863	CAB01396.1	TAG			-11
Rv1521	1712300	1714051	1752	583	59.98	Q50586	TAG	NT02MT1660	1712234	1714051	1818	605	59.84	Q50586	CAB01395.1	TAG			-22
Rv1522c	1717610	1714170	3441	1146	61.72	Q50585	TGA	NT02MT1661	1717550	1714170	3381	1126	61.72	Q50585	CAB01394.1	TGA			20
Rv1523	1717651	1718694	1044	347	63.88	Q50584	TGA	NT02MT1662	1717651	1718694	1044	347	63.88	Q50584	CAB01400.1	TGA			0
Rv1524	1718724	1719968	1245	414	65.46	P64865	TAA	NT02MT1663	1718691	1719968	1278	425	65.02	P64865	CAB01393.1	TAA			-11
Rv1525	1720015	1720800	786	261	62.34	P64867	TAG	NT02MT1664	1720048	1720800	753	250	62.81	P64867	CAB01399.1	TAG			11
Rv1526c	1722058	1720778	1281	426	65.18	P64869	TGA	NT02MT1665	1722058	1720778	1281	426	65.18	P64869	CAB01398.1	TGA			0
Rv1527c	1728407	1722081	6327	2108	67.82	O53901	TGA	NT02MT1666	1728383	1722081	6303	2100	67.88	O53901	CAA17592.1	TGA			8
Rv1528c	1729448	1728951	498	165	63.45	O53902	TGA	NT02MT1667	1729391	1728951	441	146	63.94	O53902	CAA17588.1	TGA			19
Rv1529	1729500	1731254	1755	584	61.93	O53903	TGA	NT02MT1668	1729500	1731254	1755	584	61.93	O53903	CAA17589.1	TGA			0
Rv1530	1731371	1732474	1104	367	68.02	O53904	TGA	NT02MT1669	1731428	1732474	1047	348	68	O53904	CAA17590.1	TGA			19
Rv1531	1732471	1733037	567	188	62.25	O53905	TGA	NT02MT1670	1732549	1733037	489	162	61.55	O53905	CAA17591.1	TGA			26
Rv1532c	1733548	1733114	435	144	64.82	O06178	TAG	NT02MT1671	1733548	1733114	435	144	64.82	O06178	CAB11594.1	TAG			0
Rv1533	1733608	1734735	1128	375	68.35	O06179	TGA	NT02MT1672	1733572	1734735	1164	387	67.43	O06179	CAB11595.1	TGA			-12
Rv1534	1734732	1735409	678	225	65.63	O08377	TGA	NT02MT1673	1734732	1735409	678	225	65.63	O08377	CAB11596.1	TGA			0
Rv1535	1735974	1736210	237	78	68.77	O06180	TAG	NT02MT1675	1735974	1736210	237	78	68.77	O06180	CAB11597.1	TAG			0
Rv1536	1736517	1739642	3126	1041	62.6	Q10765	TGA	NT02MT1676	1736517	1739642	3126	1041	62.6	Q10765	CAA98326.1	TGA			0
Rv1537	1739854	1741245	1392	463	68.03	P63985	TGA	NT02MT1678	1739869	1741245	1377	458	68.04	P63985	CAA98325.1	TGA			5
Rv1538c	1742190	1741210	981	326	69.62	P63627	TGA	NT02MT1679	1742157	1741210	948	315	70.14	P63627	CAA98324.1	TGA			11
Rv1539	1742242	1742850	609	202	64.53	P65262	TGA	NT02MT1680	1742344	1742850	507	168	62.91	P65262	CAA98323.1	TGA			34
Rv1540	1742843	1743769	927	308	65.37	P0A5T2	TGA	NT02MT1681	1742843	1743769	927	308	65.37	P0A5T2	CAA98322.1	TGA			0
Rv1541c	1744369	1743776	594	197	63.46	P65318	TGA	NT02MT1682	1744369	1743776	594	197	63.46	P65318	CAA98321.1	TGA			0
Rv1542c	1744834	1744424	411	136	62.28	P0A592	TGA	NT02MT1684	1744834	1744424	411	136	62.28	P0A592	CAA98320.1	TGA			0
Rv1543	1745062	1746087	1026	341	61.5	P66779	TGA	NT02MT1685	1745062	1746087	1026	341	61.5	P66779	CAA98319.1	TGA			0
Rv1544	1746092	1746895	804	267	65.29	Q10782	TGA	NT02MT1686	1746008	1746895	888	295	64.52	Q10782	CAA98318.1	TGA			-28
Rv1546	1747193	1747624	432	143	65.97	P64873	TAG	NT02MT1687	1747193	1747624	432	143	65.97	P64873	CAA98316.1	TAG			0
Rv1547	1747692	1751246	3555	1184	64.16	P63977	TAG	NT02MT1688	1747752	1751246	3495	1164	64.26	P63977	CAA98315.1	TAG			20
Rv1548c	1753331	1751295	2037	678	62.1	No Data	TAG	NT02MT1689	1753613	1751295	2319	772	62.35	No Data	CAA98335.1	TAG			-94
Rv1549	1753508	1754035	528	175	65.34	No Data	TGA	NT02MT1690	1753604	1754035	432	143	66.2	No Data	CAA98314.1	TGA			32
Rv1550	1753714	1755429	1716	571	64.62	Q10776	TGA	NT02MT1691	1754164	1755429	1266	421	64.45	Q10776	CAA98313.1	TGA			150
Rv1551	1755443	1757308	1866	621	64.04	P65734	TGA	NT02MT1692	1755443	1757308	1866	621	64.04	P65734	CAA98312.1	TGA			0
Rv1552	1757679	1759430	1752	583	63.41	P64174	TAA	NT02MT1694	1757679	1759430	1752	583	63.41	P64174	CAA98311.1	TAA			0
Rv1553	1759433	1760176	744	247	63.3	Q10761	TGA	NT02MT1695	1759433	1760176	744	247	63.3	Q10761	CAA98310.1	TGA			0
Rv1554	1760173	1760553	381	126	59.84	Q10762	TGA	NT02MT1696	1760173	1760553	381	126	59.84	Q10762	CAA98309.1	TGA			0
Rv1555	1760550	1760927	378	125	65.87	P67643	TAA	NT02MT1697	1760550	1760927	378	125	65.87	P67643	CAA98308.1	TAA			0
Rv1556	1760995	1761603	609	202	64.86	P67436	TGA	NT02MT1698	1761121	1761603	483	160	65.42	P67436	CAA98307.1	TGA			42
Rv1557	1761742	1762935	1194	397	61.64	Q10773	TAA	NT02MT1699	1761784	1762935	1152	383	61.63	Q10773	CAA98334.1	TAA			14
Rv1558	1762945	1763391	447	148	66.44	P64875	TAG	NT02MT1700	1762945	1763391	447	148	66.44	P64875	CAA98333.1	TAG			0
Rv1559	1763426	1764715	1290	429	66.58	P66897	TAG	NT02MT1701	1763426	1764715	1290	429	66.58	P66897	CAA98332.1	TAG			0
Rv1560	1764753	1764971	219	72	62.1	P64877	TGA	NT02MT1703	1764768	1764971	204	67	63.23	P64877	CAA98331.1	TGA			5
Rv1561	1764977	1765381	405	134	60.74	P64879	TGA	NT02MT1704	1764977	1765381	405	134	60.74	P64879	CAA98330.1	TGA			0
Rv1562c	1767140	1765398	1743	580	65.17	No Data	TGA	NT02MT1705	1767227	1765398	1830	609	65.3	No Data	CAA98329.1	TGA			-29
Rv1563c	1769430	1767133	2298	765	66.66	No Data	TGA	NT02MT1706	1769394	1767133	2262	753	66.93	No Data	CAA98328.1	TGA			12
Rv1564c	1771599	1769434	2166	721	61.72	No Data	TGA	NT02MT1707	1771599	1769434	2166	721	61.72	No Data	CAA98327.1	TGA			0
Rv1565c	1773827	1771638	2190	729	63.92	O06625	TGA	NT02MT1708	1773827	1771638	2190	729	63.92	O06625	CAB09072.1	TGA			0
Rv1566c	1774618	1773926	693	230	68.68	O06624	TAA	NT02MT1709	1774618	1773926	693	230	68.68	O06624	CAB09071.1	TAA			0
Rv1567c	1775142	1774858	285	94	59.29	O06623	TAA	NT02MT1710	1775307	1774858	450	149	60.22	O06623	CAB09070.1	TAA			-55
Rv1568	1775390	1776703	1314	437	69.63	P0A4X6	TGA	NT02MT1711	1775354	1776703	1350	449	69.48	P0A4X6	CAB09069.1	TGA			-12
Rv1569	1776700	1777860	1161	386	72.43	No Data	TGA	NT02MT1712	1776580	1777860	1281	426	71.74	No Data	CAB09068.1	TGA			-40
Rv1570	1777857	1778537	681	226	72.54	O06620	TGA	NT02MT1713	1777857	1778537	681	226	72.54	O06620	CAB09067.1	TGA			0
Rv1571	1778537	1779046	510	169	71.96	O06619	TGA	NT02MT1714	1778537	1779046	510	169	71.96	O06619	CAB09066.1	TGA			0
Rv1572c	1779275	1779192	84	27	61.9	O06618	TGA	NT02MT1716	1779296	1779192	105	34	59.04	O06618	CAB09065.1	TGA			-7
Rv1573	1779312	1779722	411	136	70.55	O06617	TGA	NT02MT1717	1779312	1779722	411	136	70.55	O06617	CAB09064.1	TGA			0
Rv1574	1779928	1780239	312	103	60.89	O06616	TAG	NT02MT1718	1779688	1780239	552	183	64.31	O06616	CAB09063.1	TAG			-80
Rv1575	1780344	1780697	354	117	66.1	O06615	TGA	NT02MT1719	1779789	1780697	909	302	63.8	O06615	CAB09062.1	TGA			-185
Rv1576c	1782062	1780641	1422	473	66.73	O06614	TAG	NT02MT1720	1781843	1780641	1203	400	66.41	O06614	CAB09061.1	TAG			73
Rv1577c	1782582	1782070	513	170	64.32	O06613	TGA	NT02MT1721	1782582	1782070	513	170	64.32	O06613	CAB09060.1	TGA			0
Rv1578c	1783226	1782756	471	156	69.42	O06612	TGA	NT02MT1722	1783226	1782756	471	156	69.42	O06612	CAB09059.1	TGA			0
Rv1579c	1783621	1783307	315	104	63.17	O06611	TGA	NT02MT1723	1783684	1783307	378	125	63.22	O06611	CAB09090.1	TGA			-21
Rv1581c	1784299	1783904	396	131	66.16	O06609	TGA	NT02MT1724	1784377	1783904	474	157	66.66	O06609	CAB09088.1	TGA			-26
Rv1582c	1785910	1784495	1416	471	62.5	O06608	TAG	NT02MT1725	1785910	1784495	1416	471	62.5	O06608	CAB09087.1	TAG			0
Rv1583c	1786308	1785910	399	132	73.43	O06607	TGA	NT02MT1726	1786194	1785910	285	94	71.92	O06607	CAB09086.1	TGA			38
Rv1585c	1787097	1786582	516	171	65.89	O06605	TAG	NT02MT1728	1787097	1786582	516	171	65.89	O06605	CAB09084.1	TAG			0
Rv1586c	1788503	1787094	1410	469	67.02	O06604	TGA	NT02MT1729	1788503	1787094	1410	469	67.02	O06604	CAB09083.1	TGA			0
Rv1588c	1789834	1789166	669	222	66.21	P0A5F1	TGA	NT02MT1731	1789834	1789166	669	222	66.21	P0A5F1	CAB09081.1	TGA			0
Rv1589	1790282	1791331	1050	349	67.42	P0A506	TAA	NT02MT1732	1790282	1791331	1050	349	67.42	P0A506	CAB09080.1	TAA			0
Rv1591	1791568	1792233	666	221	66.96	P0A5F3	TAG	NT02MT1733	1791469	1792233	765	254	67.84	P0A5F3	CAB09078.1	TAG			-33
Rv1592c	1793738	1792398	1341	446	64.87	O06598	TGA	NT02MT1734	1793738	1792398	1341	446	64.87	O06598	CAB09077.1	TGA			0
Rv1593c	1794705	1793995	711	236	64.97	O06597	TGA	NT02MT1735	1794642	1793995	648	215	65.12	O06597	CAB09076.1	TGA			21
Rv1594	1794754	1795803	1050	349	65.8	P65497	TGA	NT02MT1736	1794754	1795803	1050	349	65.8	P65497	CAB09075.1	TGA			0
Rv1595	1795803	1797386	1584	527	70.32	P65499	TGA	NT02MT1737	1795800	1797386	1587	528	70.25	P65499	CAB09074.1	TGA			-1
Rv1596	1797386	1798243	858	285	66.08	O06594	TAG	NT02MT1738	1797386	1798243	858	285	66.08	O06594	CAB09073.1	TAG			0
Rv1597	1798292	1799050	759	252	65.48	O06593	TGA	NT02MT1739	1798316	1799050	735	244	65.71	O06593	CAB09097.1	TGA			8
Rv1598c	1799481	1799071	411	136	64.72	O06592	TGA	NT02MT1740	1799481	1799071	411	136	64.72	O06592	CAB09096.1	TGA			0
Rv1599	1799581	1800897	1317	438	69.62	P63950	TGA	NT02MT1741	1799554	1800897	1344	447	69.71	P63950	CAB09095.1	TGA			-9
Rv1600	1800894	1802036	1143	380	63.07	No Data	TGA	NT02MT1742	1800894	1802036	1143	380	63.07	No Data	CAB09094.1	TGA			0
Rv1601	1802033	1802665	633	210	63.82	P64368	TGA	NT02MT1743	1802033	1802665	633	210	63.82	P64368	CAB09093.1	TGA			0
Rv1602	1802662	1803282	621	206	64.41	O06589	TAA	NT02MT1744	1802662	1803282	621	206	64.41	O06589	CAB09092.1	TAA			0
Rv1603	1803292	1804029	738	245	66.66	P60578	TAG	NT02MT1745	1803295	1804029	735	244	66.66	P60578	CAB09091.1	TAG			1
Rv1604	1804037	1804849	813	270	65.06	O53907	TGA	NT02MT1746	1804043	1804849	807	268	65.17	O53907	CAA17593.1	TGA			2
Rv1605	1804851	1805654	804	267	68.15	O53908	TGA	NT02MT1747	1804851	1805654	804	267	68.15	O53908	CAA17594.1	TGA			0
Rv1606	1805651	1805998	348	115	62.06	No Data	TAA	NT02MT1748	1805207	1805998	792	263	66.03	No Data	CAA17595.1	TAA			-148
Rv1607	1806179	1807261	1083	360	66.48	O53910	TGA	NT02MT1749	1806179	1807261	1083	360	66.48	O53910	CAA17596.1	TGA			0
Rv1608c	1807760	1807296	465	154	61.29	O53911	TAG	NT02MT1750	1807760	1807296	465	154	61.29	O53911	CAA17597.1	TAG			0
Rv1609	1807901	1809451	1551	516	65.37	P67001	TAA	NT02MT1751	1807781	1809451	1671	556	65.82	P67001	CAB08903.1	TAA			-40
Rv1610	1809441	1810148	708	235	70.48	O06128	TGA	NT02MT1752	1809540	1810148	609	202	70.6	O06128	CAB08904.1	TGA			33
Rv1611	1810238	1811056	819	272	66.3	P0A632	TAG	NT02MT1753	1810238	1811056	819	272	66.3	P0A632	CAB08905.1	TAG			0
Rv1612	1811125	1812357	1233	410	62.77	P66984	TGA	NT02MT1754	1811089	1812357	1269	422	62.64	P66984	CAB08906.1	TGA			-12
Rv1613	1812357	1813169	813	270	65.8	P66980	TGA	NT02MT1755	1812330	1813169	840	279	65.47	P66980	CAB08890.1	TGA			-9
Rv1614	1813169	1814575	1407	468	64.39	O06131	TGA	NT02MT1756	1813175	1814575	1401	466	64.38	O06131	CAB08891.1	TGA			2
Rv1615	1815251	1815691	441	146	63.71	O06132	TAG	NT02MT1758	1815251	1815691	441	146	63.71	O06132	CAB08892.1	TAG			0
Rv1616	1815681	1816079	399	132	63.4	O06133	TAG	NT02MT1759	1815681	1816079	399	132	63.4	O06133	CAB08893.1	TAG			0
Rv1617	1816187	1817605	1419	472	66.31	O06134	TAG	NT02MT1760	1816187	1817605	1419	472	66.31	O06134	CAB08894.1	TAG			0
Rv1618	1817613	1818515	903	300	62.23	O06135	TAG	NT02MT1761	1817595	1818515	921	306	62.21	O06135	CAB08895.1	TAG			-6
Rv1619	1818573	1820027	1455	484	65.97	O06136	TGA	NT02MT1762	1818573	1820027	1455	484	65.97	O06136	CAB08896.1	TGA			0
Rv1620c	1821691	1819961	1731	576	69.15	O06137	TGA	NT02MT1763	1821691	1819961	1731	576	69.15	O06137	CAB08897.1	TGA			0
Rv1621c	1823271	1821688	1584	527	68.62	O06138	TGA	NT02MT1764	1823223	1821688	1536	511	68.42	O06138	CAB08898.1	TGA			16
Rv1622c	1824398	1823358	1041	346	63.78	O06139	TGA	NT02MT1765	1824398	1823358	1041	346	63.78	O06139	CAB08899.1	TGA			0
Rv1623c	1825885	1824428	1458	485	61.38	No Data	TGA	NT02MT1766	1825885	1824428	1458	485	61.38	No Data	CAB08900.1	TGA			0
Rv1624c	1826583	1825996	588	195	61.05	O06141	TGA	NT02MT1767	1826583	1825996	588	195	61.05	O06141	CAB08901.1	TGA			0
Rv1625c	1827868	1826612	1257	418	65.39	P0A4Y0	TGA	NT02MT1768	1827751	1826612	1140	379	64.91	P0A4Y0	CAB08902.1	TGA			39
Rv1626	1828178	1828795	618	205	61.65	O06143	TGA	NT02MT1770	1828169	1828795	627	208	61.56	O06143	CAB08879.1	TGA			-3
Rv1627c	1830071	1828863	1209	402	67.65	O06144	TAG	NT02MT1771	1830071	1828863	1209	402	67.65	O06144	CAB08880.1	TAG			0
Rv1628c	1830559	1830068	492	163	66.05	O06145	TGA	NT02MT1772	1830559	1830068	492	163	66.05	O06145	CAB08881.1	TGA			0
Rv1629	1830663	1833377	2715	904	67.47	P0A550	TGA	NT02MT1773	1830666	1833377	2712	903	67.47	P0A550	CAB08882.1	TGA			1
Rv1630	1833540	1834985	1446	481	62.93	O06147	TGA	NT02MT1774	1833378	1834985	1608	535	62.68	O06147	CAB08883.1	TGA			-54
Rv1631	1835011	1836234	1224	407	67.15	P63826	TGA	NT02MT1775	1834921	1836234	1314	437	66.97	P63826	CAB08884.1	TGA			-30
Rv1632c	1836828	1836385	444	147	67.11	O06149	TGA	NT02MT1776	1836804	1836385	420	139	67.14	O06149	CAB08885.1	TGA			8
Rv1633	1837073	1839169	2097	698	66.04	P67422	TGA	NT02MT1777	1836893	1839169	2277	758	65.96	P67422	CAB08886.1	TGA			-60
Rv1634	1839166	1840581	1416	471	67.01	O06151	TGA	NT02MT1778	1839166	1840581	1416	471	67.01	O06151	CAB08887.1	TGA			0
Rv1635c	1842240	1840570	1671	556	65.17	O06152	TAA	NT02MT1779	1842267	1840570	1698	565	64.84	O06152	CAB08888.1	TAA			-9
Rv1636	1842449	1842889	441	146	63.71	O06153	TAG	NT02MT1780	1842449	1842889	441	146	63.71	O06153	CAB08889.1	TAG			0
Rv1637c	1843690	1842896	795	264	66.54	O06154	TAA	NT02MT1781	1843573	1842896	678	225	67.25	O06154	CAB08907.1	TAA			39
Rv1638	1843739	1846657	2919	972	66.32	P63380	TGA	NT02MT1782	1843703	1846657	2955	984	66.19	P63380	CAB06633.1	TGA			-12
Rv1639c	1848456	1846987	1470	489	66.53	P94973	TAG	NT02MT1784	1848456	1846987	1470	489	66.53	P94973	CAB06634.1	TAG			0
Rv1640c	1852033	1848515	3519	1172	64.64	P94974	TAG	NT02MT1785	1852033	1848515	3519	1172	64.64	P94974	CAB06635.1	TAG			0
Rv1641	1852271	1852876	606	201	62.04	P65135	TAG	NT02MT1786	1852355	1852876	522	173	62.26	P65135	CAB06651.1	TAG			28
Rv1642	1852926	1853120	195	64	68.2	P66271	TGA	NT02MT1787	1852926	1853120	195	64	68.2	P66271	CAB06636.1	TGA			0
Rv1643	1853182	1853571	390	129	66.15	P66105	TGA	NT02MT1788	1853182	1853571	390	129	66.15	P66105	CAB06637.1	TGA			0
Rv1644	1853604	1854386	783	260	69.6	P94978	TGA	NT02MT1789	1853604	1854386	783	260	69.6	P94978	CAB06638.1	TGA			0
Rv1645c	1855452	1854397	1056	351	63.44	P94979	TAG	NT02MT1790	1855452	1854397	1056	351	63.44	P94979	CAB06639.1	TAG			0
Rv1646	1855762	1856694	933	310	65.16	No Data	TAA	NT02MT1791	1855762	1856694	933	310	65.16	No Data	CAB06640.1	TAA			0
Rv1647	1856772	1857722	951	316	66.87	P94982	TAG	NT02MT1792	1856736	1857722	987	328	66.36	P94982	CAB06641.1	TAG			-12
Rv1648	1857729	1858535	807	268	66.66	P94983	TGA	NT02MT1793	1857729	1858535	807	268	66.66	P94983	CAB06642.1	TGA			0
Rv1649	1858731	1859756	1026	341	66.27	P94984	TGA	NT02MT1794	1858731	1859756	1026	341	66.27	P94984	CAB06643.1	TGA			0
Rv1650	1859756	1862251	2496	831	68.95	P94985	TGA	NT02MT1795	1859756	1862251	2496	831	68.95	P94985	CAB06644.1	TGA			0
Rv1651c	1865380	1862345	3036	1011	71.14	No Data	TAG	NT02MT1796	1865380	1862345	3036	1011	71.14	No Data	CAB06645.1	TAG			0
Rv1652	1865574	1866632	1059	352	69.68	P63562	TGA	NT02MT1797	1865274	1866632	1359	452	67.62	P63562	CAB06646.1	TGA			-100
Rv1653	1866629	1867843	1215	404	71.19	P63571	TGA	NT02MT1798	1866629	1867843	1215	404	71.19	P63571	CAB06647.1	TGA			0
Rv1654	1867840	1868724	885	294	68.24	P0A4Y6	TGA	NT02MT1799	1867840	1868724	885	294	68.24	P0A4Y6	CAB06648.1	TGA			0
Rv1655	1868721	1869923	1203	400	71.82	P63568	TGA	NT02MT1801	1867806	1869923	2118	705	70.16	P63568	CAB06649.1	TGA			-305
Rv1656	1869920	1870843	924	307	68.83	P0A5M8	TGA	NT02MT1802	1869920	1870843	924	307	68.83	P0A5M8	CAB06650.1	TGA			0
Rv1657	1870840	1871352	513	170	72.9	P0A4Y8	TAA	NT02MT1803	1870840	1871352	513	170	72.9	P0A4Y8	CAB06628.1	TAA			0
Rv1658	1871361	1872557	1197	398	67.83	P63642	TGA	NT02MT1804	1871361	1872557	1197	398	67.83	P63642	CAB06629.1	TGA			0
Rv1659	1872637	1874049	1413	470	71.05	P0A4Z0	TGA	NT02MT1805	1872775	1874049	1275	424	70.66	P0A4Z0	CAB06630.1	TGA			46
Rv1660	1874158	1875219	1062	353	66.47	P94995	TGA	NT02MT1806	1874158	1875219	1062	353	66.47	P94995	CAB06631.1	TGA			0
Rv1661	1875302	1881682	6381	2126	67.37	P94996	TAA	NT02MT1807	1875302	1881682	6381	2126	67.37	P94996	CAB06632.1	TAA			0
Rv1662	1881702	1886510	4809	1602	64.83	O65933	TGA	NT02MT1808	1881702	1886510	4809	1602	64.83	O65933	CAB09098.1	TGA			0
Rv1663	1886510	1888018	1509	502	62.95	O06585	TAG	NT02MT1809	1886510	1888018	1509	502	62.95	O06585	CAB09099.1	TAG			0
Rv1664	1888024	1891077	3054	1017	63.78	O06586	TGA	NT02MT1810	1888024	1891077	3054	1017	63.78	O06586	CAB09100.1	TGA			0
Rv1665	1891224	1892285	1062	353	65.34	O06587	TGA	NT02MT1811	1891224	1892285	1062	353	65.34	O06587	CAB09101.1	TGA			0
Rv1666c	1893560	1892268	1293	430	65.73	P63719	TAA	NT02MT1812	1893578	1892268	1311	436	65.59	P63719	CAB09102.1	TAA			-6
Rv1667c	1894228	1893575	654	217	66.2	O53915	TGA	NT02MT1813	1894228	1893575	654	217	66.2	O53915	CAA17598.1	TGA			0
Rv1668c	1895340	1894222	1119	372	68.36	O53916	TAG	NT02MT1814	1896054	1894222	1833	610	67.26	O53916	CAA17599.1	TAG			-238
Rv1670	1896118	1896465	348	115	61.2	O53917	TAG	NT02MT1815	1896043	1896465	423	140	61.93	O53917	CAA17600.1	TAG			-25
Rv1671	1896473	1896865	393	130	62.08	O53918	TAG	NT02MT1817	1896425	1896865	441	146	62.81	O53918	CAA17601.1	TAG			-16
Rv1672c	1898205	1896874	1332	443	67.64	O53919	TAA	NT02MT1818	1898205	1896874	1332	443	67.64	O53919	CAA17602.1	TAA			0
Rv1673c	1899230	1898298	933	310	63.98	O53920	TAA	NT02MT1819	1899230	1898298	933	310	63.98	O53920	CAA17603.1	TAA			0
Rv1674c	1899914	1899258	657	218	64.38	O53921	TAA	NT02MT1820	1899914	1899258	657	218	64.38	O53921	CAA17604.1	TAA			0
Rv1675c	1900973	1900239	735	244	64.62	O53922	TGA	NT02MT1821	1900973	1900239	735	244	64.62	O53922	CAA17605.1	TGA			0
Rv1676	1901045	1901749	705	234	61.98	O53923	TGA	NT02MT1822	1900817	1901749	933	310	63.55	O53923	CAA17606.1	TGA			-76
Rv1677	1901746	1902294	549	182	63.57	O53924	TGA	NT02MT1823	1901746	1902294	549	182	63.57	O53924	CAA17607.1	TGA			0
Rv1678	1902395	1903297	903	300	69.1	O53925	TGA	NT02MT1824	1902395	1903297	903	300	69.1	O53925	CAA17608.1	TGA			0
Rv1679	1903297	1904418	1122	373	67.46	O53926	TAG	NT02MT1825	1903297	1904418	1122	373	67.46	O53926	CAA17610.1	TAG			0
Rv1680	1904427	1905251	825	274	64.84	O33182	TGA	NT02MT1826	1904427	1905251	825	274	64.84	O33182	CAB10937.1	TGA			0
Rv1681	1905248	1906240	993	330	68.27	O33183	TAG	NT02MT1827	1905263	1906240	978	325	68.6	O33183	CAB10938.1	TAG			5
Rv1682	1906401	1907318	918	305	60.02	O33184	TAG	NT02MT1828	1906470	1907318	849	282	59.95	O33184	CAB10939.1	TAG			23
Rv1683	1907592	1910591	3000	999	65.76	O33185	TGA	NT02MT1829	1907526	1910591	3066	1021	65.72	O33185	CAB10940.1	TGA			-22
Rv1684	1910584	1910808	225	74	68.88	O33186	TGA	NT02MT1830	1910584	1910808	225	74	68.88	O33186	CAB10941.1	TGA			0
Rv1685c	1911397	1910774	624	207	62.82	O33187	TGA	NT02MT1831	1911397	1910774	624	207	62.82	O33187	CAB10942.1	TGA			0
Rv1686c	1912079	1911399	681	226	63.43	O33188	TAG	NT02MT1832	1912220	1911399	822	273	63.62	O33188	CAB10943.1	TAG			-47
Rv1687c	1912918	1912151	768	255	63.93	O33189	TAA	NT02MT1833	1912918	1912151	768	255	63.93	O33189	CAB10944.1	TAA			0
Rv1688	1912977	1913588	612	203	70.58	P65412	TAG	NT02MT1834	1912947	1913588	642	213	69.93	P65412	CAB10945.1	TAG			-10
Rv1689	1913600	1914874	1275	424	64.7	P67611	TGA	NT02MT1835	1913600	1914874	1275	424	64.7	P67611	CAB10946.1	TGA			0
Rv1690	1915525	1915908	384	127	62.76	O33192	TGA	NT02MT1836	1915525	1915908	384	127	62.76	O33192	CAB10947.1	TGA			0
Rv1691	1915947	1916699	753	250	70.38	O33193	TGA	NT02MT1837	1915947	1916699	753	250	70.38	O33193	CAB10948.1	TGA			0
Rv1692	1916696	1917757	1062	353	68.54	O33194	TGA	NT02MT1838	1916696	1917757	1062	353	68.54	O33194	CAB10949.1	TGA			0
Rv1693	1917754	1917930	177	58	63.84	O33195	TGA	NT02MT1839	1917754	1917930	177	58	63.84	O33195	CAB10950.1	TGA			0
Rv1694	1917938	1918744	807	268	69.51	Q50760	TAG	NT02MT1840	1917938	1918744	807	268	69.51	Q50760	CAB10951.1	TAG			0
Rv1695	1918744	1919667	924	307	64.93	P0A5S6	TAG	NT02MT1841	1918744	1919667	924	307	64.93	P0A5S6	CAB10952.1	TAG			0
Rv1696	1919681	1921444	1764	587	67.97	P0A5U6	TAG	NT02MT1842	1919789	1921444	1656	551	68.29	P0A5U6	CAB10953.1	TAG			36
Rv1697	1921540	1922721	1182	393	63.19	O33198	TAG	NT02MT1843	1921540	1922721	1182	393	63.19	O33198	CAB10954.1	TAG			0
Rv1698	1922743	1923687	945	314	64.76	P64883	TAG	NT02MT1844	1922743	1923687	945	314	64.76	P64883	CAB10955.1	TAG			0
Rv1699	1923827	1925587	1761	586	62.35	P0A5U2	TGA	NT02MT1845	1923728	1925587	1860	619	62.25	P0A5U2	CAB10956.1	TGA			-33
Rv1700	1925580	1926203	624	207	63.94	O33199	TGA	NT02MT1846	1925664	1926203	540	179	65.37	O33199	CAB10957.1	TGA			28
Rv1701	1926200	1927135	936	311	67.2	P67636	TAA	NT02MT1847	1926200	1927135	936	311	67.2	P67636	CAB10958.1	TAA			0
Rv1702c	1928573	1927209	1365	454	67.03	P64885	TGA	NT02MT1848	1928573	1927209	1365	454	67.03	P64885	CAB10959.1	TGA			0
Rv1703c	1929719	1929129	591	196	63.28	O33202	TAG	NT02MT1850	1929851	1929129	723	240	64.31	O33202	CAB10960.1	TAG			-44
Rv1704c	1931454	1929784	1671	556	63.25	O33203	TGA	NT02MT1851	1931505	1929784	1722	573	63.12	O33203	CAB10961.1	TGA			-17
Rv1705c	1932652	1931495	1158	385	67.61	No Data	TAA	NT02MT1852	1932652	1931495	1158	385	67.61	No Data	CAB10962.1	TAA			0
Rv1706c	1933876	1932692	1185	394	67.93	No Data	TAG	NT02MT1853	1933876	1932692	1185	394	67.93	No Data	CAB10963.1	TAG			0
Rv1707	1934880	1936340	1461	486	62.97	O33206	TGA	NT02MT1855	1934880	1936340	1461	486	62.97	O33206	CAB10964.1	TGA			0
Rv1708	1936358	1937314	957	318	64.99	O33207	TGA	NT02MT1856	1936358	1937314	957	318	64.99	O33207	CAB10965.1	TGA			0
Rv1709	1937311	1938147	837	278	64.27	O33208	TGA	NT02MT1857	1937311	1938147	837	278	64.27	O33208	CAB10966.1	TGA			0
Rv1710	1938144	1938839	696	231	65.08	O33209	TGA	NT02MT1858	1938156	1938839	684	227	65.35	O33209	CAB10967.1	TGA			4
Rv1711	1938836	1939600	765	254	65.22	P65842	TGA	NT02MT1859	1938839	1939600	762	253	65.35	P65842	CAB10968.1	TGA			1
Rv1712	1939597	1940289	693	230	65.94	P63803	TGA	NT02MT1860	1939597	1940289	693	230	65.94	P63803	CAB10969.1	TGA			0
Rv1713	1940286	1941677	1392	463	68.82	P64057	TGA	NT02MT1861	1940367	1941677	1311	436	69.1	P64057	CAB10970.1	TGA			27
Rv1714	1941851	1942663	813	270	69	O53927	TGA	NT02MT1862	1941860	1942663	804	267	69.15	O53927	CAA17611.1	TGA			3
Rv1715	1942657	1943571	915	304	69.39	No Data	TAG	NT02MT1863	1941778	1943571	1794	597	68.72	No Data	CAA17612.1	TAG			-293
Rv1716	1943574	1944404	831	276	65.94	O53929	TGA	NT02MT1864	1943574	1944404	831	276	65.94	O53929	CAA17613.1	TGA			0
Rv1717	1944404	1944754	351	116	69.51	O86372	TGA	NT02MT1865	1944404	1944754	351	116	69.51	O86372	CAA17614.1	TGA			0
Rv1718	1944807	1945625	819	272	66.78	P71976	TGA	NT02MT1866	1944807	1945625	819	272	66.78	P71976	CAB03702.1	TGA			0
Rv1719	1945639	1946418	780	259	70.25	P71977	TGA	NT02MT1867	1945768	1946418	651	216	69.58	P71977	CAB03703.1	TGA			43
Rv1720c	1947417	1947028	390	129	63.58	P71978	TGA	NT02MT1871	1947417	1947028	390	129	63.58	P71978	CAB03704.1	TGA			0
Rv1721c	1947632	1947414	219	72	64.84	P71979	TGA	NT02MT1872	1947641	1947414	228	75	64.91	P71979	CAB03705.1	TGA			-3
Rv1722	1947859	1949343	1485	494	67	P71980	TGA	NT02MT1873	1947859	1949343	1485	494	67	P71980	CAB03706.1	TGA			0
Rv1723	1949340	1950587	1248	415	69.07	P71981	TAA	NT02MT1874	1949340	1950587	1248	415	69.07	P71981	CAB03707.1	TAA			0
Rv1724c	1951049	1950630	420	139	55.71	P71982	TAA	NT02MT1875	1951049	1950630	420	139	55.71	P71982	CAB03708.1	TAA			0
Rv1725c	1951749	1951039	711	236	68.63	P71983	TAA	NT02MT1876	1951674	1951039	636	211	68.23	P71983	CAB03709.1	TAA			25
Rv1726	1951850	1953235	1386	461	68.32	P71984	TGA	NT02MT1878	1951850	1953235	1386	461	68.32	P71984	CAB03710.1	TGA			0
Rv1727	1953268	1953837	570	189	69.47	P71985	TGA	NT02MT1879	1953268	1953837	570	189	69.47	P71985	CAB03711.1	TGA			0
Rv1728c	1954632	1953862	771	256	62.64	P71986	TGA	NT02MT1880	1954632	1953862	771	256	62.64	P71986	CAB03712.1	TGA			0
Rv1729c	1955567	1954629	939	312	62.72	P71987	TGA	NT02MT1881	1955567	1954629	939	312	62.72	P71987	CAB03713.1	TGA			0
Rv1730c	1957243	1955690	1554	517	61.19	P71988	TAG	NT02MT1882	1957309	1955690	1620	539	61.6	P71988	CAB03693.1	TAG			-22
Rv1731	1957675	1959231	1557	518	65.76	P71989	TGA	NT02MT1883	1957675	1959231	1557	518	65.76	P71989	CAB03694.1	TGA			0
Rv1732c	1959789	1959241	549	182	69.58	P71990	TAG	NT02MT1884	1959789	1959241	549	182	69.58	P71990	CAB03695.1	TAG			0
Rv1733c	1960485	1959853	633	210	66.19	P71991	TGA	NT02MT1885	1960449	1959853	597	198	66.49	P71991	CAB03696.1	TGA			12
Rv1734c	1961014	1960772	243	80	64.19	P71992	TGA	NT02MT1886	1961014	1960772	243	80	64.19	P71992	CAB03697.1	TGA			0
Rv1735c	1961786	1961289	498	165	64.85	P71993	TAG	NT02MT1887	1961684	1961289	396	131	64.89	P71993	CAB03698.1	TAG			34
Rv1736c	1964184	1962226	1959	652	68.14	P71994	TGA	NT02MT1889	1964184	1962226	1959	652	68.14	P71994	CAB03699.1	TGA			0
Rv1737c	1965368	1964181	1188	395	70.2	P71995	TGA	NT02MT1890	1965368	1964181	1188	395	70.2	P71995	CAB03700.1	TGA			0
Rv1738	1965655	1965939	285	94	59.64	P64887	TGA	NT02MT1891	1965478	1965939	462	153	60.38	P64887	CAB03714.1	TGA			-59
Rv1739c	1967635	1965953	1683	560	62.86	P71997	TAA	NT02MT1892	1967635	1965953	1683	560	62.86	P71997	CAB03701.1	TAA			0
Rv1740	1967703	1967915	213	70	66.66	P71998	TGA	NT02MT1893	1967703	1967915	213	70	66.66	P71998	CAB09326.1	TGA			0
Rv1741	1967915	1968163	249	82	59.43	P71999	TGA	NT02MT1894	1967915	1968163	249	82	59.43	P71999	CAB09327.1	TGA			0
Rv1742	1968171	1968908	738	245	66.8	O33271	TAG	NT02MT1895	1968285	1968908	624	207	66.18	O33271	CAB09328.1	TAG			38
Rv1743	1969002	1970702	1701	566	65.66	P72001	TAG	NT02MT1896	1969002	1970702	1701	566	65.66	P72001	CAB09329.1	TAG			0
Rv1744c	1971388	1970987	402	133	66.91	O06787	TAA	NT02MT1897	1971448	1970987	462	153	67.09	O06787	CAB09330.1	TAA			-20
Rv1745c	1971989	1971378	612	203	64.86	P72002	TAA	NT02MT1898	1971989	1971378	612	203	64.86	P72002	CAB09331.1	TAA			0
Rv1746	1972136	1973566	1431	476	67.5	P72003	TGA	NT02MT1899	1971962	1973566	1605	534	67.28	P72003	CAB09332.1	TGA			-58
Rv1747	1973628	1976225	2598	865	65.78	O65934	TAG	NT02MT1900	1973634	1976225	2592	863	65.74	O65934	CAB09333.1	TAG			2
Rv1748	1976598	1977329	732	243	65.98	P72005	TAA	NT02MT1902	1976598	1977329	732	243	65.98	P72005	CAB09334.1	TAA			0
Rv1749c	1977883	1977326	558	185	62.18	O65935	TAG	NT02MT1903	1977817	1977326	492	163	63.21	O65935	CAB09335.1	TAG			22
Rv1750c	1979565	1977967	1599	532	62.91	P72007	TGA	NT02MT1904	1979565	1977967	1599	532	62.91	P72007	CAB09316.1	TGA			0
Rv1751	1979619	1981001	1383	460	65.22	O65936	TGA	NT02MT1905	1979685	1981001	1317	438	65.6	O65936	CAB09317.1	TGA			22
Rv1752	1981128	1981577	450	149	65.11	O06789	TGA	NT02MT1906	1981128	1981577	450	149	65.11	O06789	CAB09318.1	TGA			0
Rv1753c	1984773	1981612	3162	1053	61.57	No Data	TAA	NT02MT1907	1984704	1981612	3093	1030	61.68	No Data	CAB09319.1	TAA			23
Rv1754c	1986668	1984977	1692	563	62.17	O06790	TAG	NT02MT1908	1986626	1984977	1650	549	62.18	O06790	CAB09320.1	TAG			14
Rv1755c	1987694	1986852	843	280	59.9	P0A5R8	TAA	NT02MT1910	1987673	1986852	822	273	59.73	P0A5R8	CAB09340.1	TAA			7
Rv1756c	1988627	1987743	885	294	63.84	P19774	TGA	NT02MT1911	1988579	1987743	837	278	63.91	P19774	CAB09336.1	TGA			16
Rv1757c	1989004	1988678	327	108	65.74	Q50686	TAA	NT02MT1912	1988947	1988678	270	89	65.18	Q50686	CAB09337.1	TAA			19
Rv1758	1989040	1989564	525	174	64.38	O06793	TAA	NT02MT1913	1989040	1989564	525	174	64.38	O06793	CAB09321.1	TAA			0
Rv1759c	1992575	1989831	2745	914	77.26	No Data	TAG	NT02MT1914	1992575	1989831	2745	914	77.26	No Data	CAB09322.1	TAG			0
Rv1760	1993151	1994659	1509	502	64.87	O06795	TGA	NT02MT1915	1993064	1994659	1596	531	65.1	O06795	CAB09323.1	TGA			-29
Rv1761c	1995052	1994669	384	127	64.32	O06796	TGA	NT02MT1916	1995052	1994669	384	127	64.32	O06796	CAB09324.1	TGA			0
Rv1762c	1995840	1995052	789	262	62.35	O06797	TGA	NT02MT1917	1995840	1995052	789	262	62.35	O06797	CAB09325.1	TGA			0
Rv1763	1996150	1996476	327	108	65.74	Q50686	TAA	NT02MT1919	1996207	1996476	270	89	65.18	Q50686	CAB09339.1	TAA			19
Rv1764	1996527	1997411	885	294	63.84	P19774	TGA	NT02MT1920	1996575	1997411	837	278	63.91	P19774	CAB09338.1	TGA			16
Rv1765c	1998513	1997416	1098	365	65.02	O06798	TGA	NT02MT1921	1998513	1997416	1098	365	65.02	O06798	CAB09341.1	TGA			0
Rv1766	1999816	2000004	189	62	67.19	O06799	TGA	NT02MT1924	1999729	2000004	276	91	64.13	O06799	CAB09309.1	TGA			-29
Rv1767	2000072	2000431	360	119	65	O06800	TAG	NT02MT1925	2000072	2000431	360	119	65	O06800	CAB09310.1	TAG			0
Rv1768	2000612	2002468	1857	618	73.93	No Data	TGA	NT02MT1926	2000612	2002468	1857	618	73.93	No Data	CAB09311.1	TGA			0
Rv1769	2002624	2003868	1245	414	64.97	O06802	TAA	NT02MT1927	2002756	2003868	1113	370	65.22	O06802	CAB09312.1	TAA			44
Rv1770	2003876	2005162	1287	428	68.06	O06803	TGA	NT02MT1929	2003957	2005162	1206	401	67.74	O06803	CAB09313.1	TGA			27
Rv1771	2005159	2006445	1287	428	63.17	O06804	TGA	NT02MT1930	2005159	2006445	1287	428	63.17	O06804	CAB09342.1	TGA			0
Rv1773c	2007764	2007018	747	248	66.53	O06806	TGA	NT02MT1931	2007797	2007018	780	259	65.38	O06806	CAB09315.1	TGA			-11
Rv1774	2007830	2009170	1341	446	65.39	O33177	TGA	NT02MT1932	2007830	2009170	1341	446	65.39	O33177	CAB10563.1	TGA			0
Rv1775	2009170	2009988	819	272	66.42	O33178	TGA	NT02MT1933	2009152	2009988	837	278	65.94	O33178	CAB10564.1	TGA			-6
Rv1776c	2010553	2009993	561	186	64.7	O33179	TGA	NT02MT1934	2010553	2009993	561	186	64.7	O33179	CAB10566.1	TGA			0
Rv1777	2010654	2011958	1305	434	63.6	O33180	TAG	NT02MT1935	2010513	2011958	1446	481	63	O33180	CAB10567.1	TAG			-47
Rv1778c	2012528	2012079	450	149	65.33	O33181	TAG	NT02MT1936	2012528	2012079	450	149	65.33	O33181	CAB10565.1	TAG			0
Rv1779c	2014477	2012684	1794	597	68.72	O53930	TAG	NT02MT1937	2014477	2012684	1794	597	68.72	O53930	CAA17701.1	TAG			0
Rv1780	2014697	2015260	564	187	61.17	O53931	TAG	NT02MT1938	2014466	2015260	795	264	60.88	O53931	CAA17702.1	TAG			-77
Rv1781c	2017474	2015300	2175	724	67.95	P65336	TGA	NT02MT1939	2017474	2015300	2175	724	67.95	P65336	CAA17703.1	TGA			0
Rv1782	2017738	2019258	1521	506	65.08	O53933	TGA	NT02MT1941	2017738	2019258	1521	506	65.08	O53933	CAA17704.1	TGA			0
Rv1783	2019255	2020562	1308	435	62.53	O53934	TAG	NT02MT1942	2019141	2020562	1422	473	62.86	O53934	CAA17705.1	TAG			-38
Rv1784	2020632	2023430	2799	932	65.02	O53935	TAG	NT02MT1943	2020701	2023430	2730	909	65.09	O53935	CAA17706.1	TAG			23
Rv1785c	2024626	2023445	1182	393	64.04	P63723	TGA	NT02MT1944	2024698	2023445	1254	417	63.79	P63723	CAA17707.1	TGA			-24
Rv1787	2025299	2026396	1098	365	66.93	No Data	TAA	NT02MT1945	2025299	2026396	1098	365	66.93	No Data	CAA17709.1	TAA			0
Rv1788	2026475	2026774	300	99	67	No Data	TAG	NT02MT1946	2026475	2026774	300	99	67	No Data	CAA17710.1	TAG			0
Rv1789	2026788	2027969	1182	393	68.02	No Data	TAG	NT02MT1947	2026788	2027969	1182	393	68.02	No Data	CAA17711.1	TAG			0
Rv1790	2028423	2029475	1053	350	68.09	No Data	TAG	NT02MT1949	2028492	2029475	984	327	68.29	No Data	CAA17712.1	TAG			23
Rv1791	2029902	2030201	300	99	65.33	No Data	TGA	NT02MT1950	2029902	2030201	300	99	65.33	No Data	CAA17713.1	TGA			0
Rv1793	2030692	2030976	285	94	62.8	No Data	TAA	NT02MT1953	2030692	2030976	285	94	62.8	No Data	CAA17714.1	TAA			0
Rv1794	2031064	2031966	903	300	62.34	O53943	TGA	NT02MT1954	2031064	2031966	903	300	62.34	O53943	CAA17715.1	TGA			0
Rv1795	2032238	2033749	1512	503	64.35	O53944	TAG	NT02MT1955	2032238	2033749	1512	503	64.35	O53944	CAA17716.1	TAG			0
Rv1796	2033727	2035484	1758	585	65.64	O53945	TGA	NT02MT1957	2033799	2035484	1686	561	65.65	O53945	CAA17717.1	TGA			24
Rv1797	2035481	2036701	1221	406	64.7	O53946	TGA	NT02MT1958	2035292	2036701	1410	469	65.24	O53946	CAA17718.1	TGA			-63
Rv1798	2036698	2038530	1833	610	63.44	P63744	TAG	NT02MT1959	2036740	2038530	1791	596	63.2	P63744	CAA17719.1	TAG			14
Rv1799	2039157	2039348	192	63	66.66	O53948	TGA	NT02MT1960	2039157	2039348	192	63	66.66	O53948	CAA17720.1	TGA			0
Rv1800	2039451	2041418	1968	655	63.56	No Data	TGA	NT02MT1961	2039526	2041418	1893	630	63.28	No Data	CAA17721.1	TGA			25
Rv1801	2041999	2043270	1272	423	66.66	No Data	TAG	NT02MT1962	2042068	2043270	1203	400	66.83	No Data	CAA17722.1	TAG			23
Rv1802	2043382	2044773	1392	463	66.52	No Data	TAG	NT02MT1963	2043382	2044773	1392	463	66.52	No Data	CAA17723.1	TAG			0
Rv1803c	2046840	2044921	1920	639	70.26	No Data	TAG	NT02MT1964	2046597	2044921	1677	558	71.25	No Data	CAA17724.1	TAG			81
Rv1804c	2047347	2047021	327	108	59.32	O53953	TAG	NT02MT1965	2047347	2047021	327	108	59.32	O53953	CAA17725.1	TAG			0
Rv1806	2048070	2048369	300	99	61	No Data	TAA	NT02MT1966	2048070	2048369	300	99	61	No Data	CAA17727.1	TAA			0
Rv1807	2048384	2049595	1212	403	68.64	No Data	TGA	NT02MT1967	2048384	2049595	1212	403	68.64	No Data	CAA17728.1	TGA			0
Rv1808	2049919	2051148	1230	409	67.72	No Data	TGA	NT02MT1968	2049916	2051148	1233	410	67.63	No Data	CAA17729.1	TGA			-1
Rv1809	2051280	2052686	1407	468	65.52	No Data	TGA	NT02MT1969	2051349	2052686	1338	445	65.62	No Data	CAA17730.1	TGA			23
Rv1811	2053441	2054145	705	234	65.24	O07221	TGA	NT02MT1970	2053441	2054145	705	234	65.24	O07221	CAB09501.1	TGA			0
Rv1812c	2055357	2054155	1203	400	66.74	O07220	TAG	NT02MT1971	2055342	2054155	1188	395	66.75	O07220	CAB09500.1	TAG			5
Rv1813c	2056110	2055679	432	143	62.96	P64889	TAA	NT02MT1972	2056110	2055679	432	143	62.96	P64889	CAB09499.1	TAA			0
Rv1814	2056519	2057421	903	300	61.35	P68435	TAA	NT02MT1973	2056477	2057421	945	314	61.48	P68435	CAB01464.1	TAA			-14
Rv1815	2057526	2058191	666	221	65.61	Q50618	TAG	NT02MT1974	2057526	2058191	666	221	65.61	Q50618	CAB01480.1	TAG			0
Rv1816	2058254	2058958	705	234	63.82	P67438	TGA	NT02MT1975	2058272	2058958	687	228	64.04	P67438	CAB01463.1	TGA			6
Rv1817	2059593	2061056	1464	487	64.48	Q50616	TAA	NT02MT1976	2059593	2061056	1464	487	64.48	Q50616	CAB01462.1	TAA			0
Rv1818c	2062672	2061176	1497	498	78.15	No Data	TAG	NT02MT1977	2062672	2061176	1497	498	78.15	No Data	CAB01461.1	TAG			0
Rv1819c	2064726	2062807	1920	639	62.23	Q50614	TAA	NT02MT1978	2064915	2062807	2109	702	62.01	Q50614	CAB01460.1	TAA			-63
Rv1820	2064797	2066440	1644	547	67.82	P66946	TGA	NT02MT1979	2064797	2066440	1644	547	67.82	P66946	CAB01459.1	TGA			0
Rv1821	2066455	2068881	2427	808	64.31	P66785	TGA	NT02MT1980	2066437	2068881	2445	814	64.37	P66785	CAB01458.1	TGA			-6
Rv1822	2069078	2069707	630	209	60.31	P63753	TGA	NT02MT1981	2068463	2069707	1245	414	62.24	P63753	CAB01479.1	TGA			-205
Rv1823	2069700	2070623	924	307	67.09	P64891	TAG	NT02MT1982	2069700	2070623	924	307	67.09	P64891	CAB01478.1	TAG			0
Rv1824	2070652	2071017	366	121	63.11	P64893	TGA	NT02MT1983	2070685	2071017	333	110	62.16	P64893	CAB01477.1	TGA			11
Rv1825	2071034	2071912	879	292	62.45	P64895	TGA	NT02MT1984	2071058	2071912	855	284	62.57	P64895	CAB01476.1	TGA			8
Rv1826	2071950	2072354	405	134	61.48	Q50607	TGA	NT02MT1985	2071950	2072354	405	134	61.48	Q50607	CAB01475.1	TGA			0
Rv1827	2072594	2073082	489	162	62.57	P64897	TGA	NT02MT1986	2072603	2073082	480	159	62.5	P64897	CAB01474.1	TGA			3
Rv1828	2073079	2073822	744	247	65.72	P67669	TGA	NT02MT1987	2073112	2073822	711	236	65.11	P67669	CAB01473.1	TGA			11
Rv1829	2073941	2074435	495	164	58.98	Q50604	TAG	NT02MT1988	2073845	2074435	591	196	60.23	Q50604	CAB01481.1	TAG			-32
Rv1830	2074839	2075516	678	225	63.86	P67671	TAG	NT02MT1989	2074839	2075516	678	225	63.86	P67671	CAB01472.1	TAG			0
Rv1832	2075875	2078700	2826	941	66.13	Q50601	TAA	NT02MT1990	2075875	2078700	2826	941	66.13	Q50601	CAB01470.1	TAA			0
Rv1833c	2079787	2078927	861	286	64.57	P64303	TGA	NT02MT1991	2079787	2078927	861	286	64.57	P64303	CAB01469.1	TGA			0
Rv1834	2079828	2080694	867	288	66.08	Q50599	TAG	NT02MT1992	2079930	2080694	765	254	65.62	Q50599	CAB01468.1	TAG			34
Rv1835c	2082585	2080699	1887	628	66.56	P0A5F5	TAG	NT02MT1993	2082585	2080699	1887	628	66.56	P0A5F5	CAB01467.1	TAG			0
Rv1836c	2084634	2082601	2034	677	65.53	Q50597	TGA	NT02MT1994	2084634	2082601	2034	677	65.53	Q50597	CAB01466.1	TGA			0
Rv1837c	2086979	2084754	2226	741	63.92	P0A5J4	TAG	NT02MT1995	2086979	2084754	2226	741	63.92	P0A5J4	CAB01465.1	TAG			0
Rv1838c	2087650	2087255	396	131	60.1	P64901	TGA	NT02MT1996	2087623	2087255	369	122	60.7	P64901	CAB06116.1	TGA			9
Rv1840c	2089516	2087969	1548	515	75.64	No Data	TAG	NT02MT1997	2089516	2087969	1548	515	75.64	No Data	CAB06114.1	TAG			0
Rv1841c	2090716	2089679	1038	345	64.83	Q50593	TGA	NT02MT1998	2090716	2089679	1038	345	64.83	Q50593	CAB06113.1	TGA			0
Rv1842c	2092083	2090716	1368	455	67.25	Q50592	TGA	NT02MT1999	2091972	2090716	1257	418	67.22	Q50592	CAB06112.1	TGA			37
Rv1843c	2093696	2092257	1440	479	67.36	P65172	TGA	NT02MT2001	2093693	2092257	1437	478	67.36	P65172	CAB06111.1	TGA			1
Rv1844c	2095186	2093729	1458	485	65.22	No Data	TAG	NT02MT2002	2095186	2093729	1458	485	65.22	No Data	CAB06110.1	TAG			0
Rv1845c	2096166	2095216	951	316	72.13	P95164	TAG	NT02MT2003	2096166	2095216	951	316	72.13	P95164	CAB06143.1	TAG			0
Rv1846c	2096597	2096181	417	138	64.74	P95163	TGA	NT02MT2004	2096597	2096181	417	138	64.74	P95163	CAB06141.1	TGA			0
Rv1847	2096875	2097297	423	140	64.53	P95162	TAA	NT02MT2005	2096875	2097297	423	140	64.53	P95162	CAB06140.1	TAA			0
Rv1848	2097346	2097648	303	100	66.99	P0A676	TGA	NT02MT2006	2097346	2097648	303	100	66.99	P0A676	CAB06139.1	TGA			0
Rv1849	2097645	2097959	315	104	64.76	P0A662	TGA	NT02MT2007	2097687	2097959	273	90	67.76	P0A662	CAB06138.1	TGA			14
Rv1850	2097959	2099692	1734	577	65.8	P0A660	TAA	NT02MT2008	2097959	2099692	1734	577	65.8	P0A660	CAB06137.1	TAA			0
Rv1851	2099692	2100327	636	211	71.06	P50050	TGA	NT02MT2009	2099635	2100327	693	230	69.84	P50050	CAB06136.1	TGA			-19
Rv1852	2100338	2101012	675	224	67.25	P0A664	TAG	NT02MT2010	2100338	2101012	675	224	67.25	P0A664	CAB06135.1	TAG			0
Rv1853	2101020	2101646	627	208	68.26	P95161	TAA	NT02MT2011	2100966	2101646	681	226	67.4	P95161	CAB06134.1	TAA			-18
Rv1854c	2103040	2101649	1392	463	64.08	P95160	TAG	NT02MT2012	2103040	2101649	1392	463	64.08	P95160	CAB06133.1	TAG			0
Rv1855c	2104105	2103182	924	307	63.63	P95159	TAG	NT02MT2013	2104105	2103182	924	307	63.63	P95159	CAB06132.1	TAG			0
Rv1856c	2104821	2104144	678	225	68.87	P95158	TGA	NT02MT2014	2104821	2104144	678	225	68.87	P95158	CAB06131.1	TGA			0
Rv1857	2104983	2105768	786	261	62.84	P0A5Y0	TGA	NT02MT2015	2104983	2105768	786	261	62.84	P0A5Y0	CAB06130.1	TGA			0
Rv1858	2105771	2106565	795	264	66.54	P0A624	TAG	NT02MT2016	2105771	2106565	795	264	66.54	P0A624	CAB06129.1	TAG			0
Rv1859	2106572	2107681	1110	369	67.47	P95155	TGA	NT02MT2017	2106572	2107681	1110	369	67.47	P95155	CAB06128.1	TGA			0
Rv1860	2107734	2108711	978	325	69.32	No Data	TGA	NT02MT2018	2107734	2108711	978	325	69.32	No Data	CAB06127.1	TGA			0
Rv1861	2109163	2109468	306	101	62.41	P95154	TAG	NT02MT2019	2109163	2109468	306	101	62.41	P95154	CAB06126.1	TAG			0
Rv1862	2109542	2110582	1041	346	68.58	P95153	TGA	NT02MT2020	2109569	2110582	1014	337	68.54	P95153	CAB06125.1	TGA			9
Rv1863c	2111359	2110589	771	256	64.07	P95152	TGA	NT02MT2021	2111359	2110589	771	256	64.07	P95152	CAB06124.1	TGA			0
Rv1864c	2112107	2111352	756	251	65.21	P95151	TGA	NT02MT2022	2111960	2111352	609	202	65.02	P95151	CAB06123.1	TGA			49
Rv1865c	2112964	2112104	861	286	63.06	P95150	TGA	NT02MT2023	2112808	2112104	705	234	62.69	P95150	CAB06122.1	TGA			52
Rv1866	2113138	2115474	2337	778	66.75	P95149	TAA	NT02MT2024	2113138	2115474	2337	778	66.75	P95149	CAB06121.1	TAA			0
Rv1867	2115762	2117246	1485	494	66.59	P95148	TAG	NT02MT2026	2115864	2117246	1383	460	66.88	P95148	CAB06120.1	TAG			34
Rv1868	2117345	2119444	2100	699	66.85	P95147	TAG	NT02MT2028	2117345	2119444	2100	699	66.85	P95147	CAB06119.1	TAG			0
Rv1869c	2120693	2119458	1236	411	64.56	P95146	TGA	NT02MT2029	2120693	2119458	1236	411	64.56	P95146	CAB06118.1	TGA			0
Rv1870c	2121428	2120793	636	211	62.57	P95145	TAA	NT02MT2030	2121428	2120793	636	211	62.57	P95145	CAB06117.1	TAA			0
Rv1871c	2121882	2121493	390	129	63.84	P95144	TGA	NT02MT2031	2121870	2121493	378	125	64.55	P95144	CAB06142.1	TGA			4
Rv1872c	2123149	2121905	1245	414	66.26	P95143	TGA	NT02MT2032	2123122	2121905	1218	405	66.25	P95143	CAB06144.1	TGA			9
Rv1873	2123172	2123609	438	145	63.47	O07756	TAG	NT02MT2033	2123073	2123609	537	178	62.56	O07756	CAB10052.1	TAG			-33
Rv1874	2123682	2124368	687	228	63.31	O07755	TGA	NT02MT2034	2123664	2124368	705	234	63.12	O07755	CAB10067.1	TGA			-6
Rv1875	2124379	2124822	444	147	65.76	O07754	TGA	NT02MT2035	2124379	2124822	444	147	65.76	O07754	CAB10051.1	TGA			0
Rv1876	2125338	2125817	480	159	56.66	P63697	TGA	NT02MT2036	2125338	2125817	480	159	56.66	P63697	CAB10050.1	TGA			0
Rv1877	2125902	2127965	2064	687	64.38	O07753	TAG	NT02MT2037	2125902	2127965	2064	687	64.38	O07753	CAB10049.1	TAG			0
Rv1878	2128020	2129372	1353	450	64.67	O07752	TAA	NT02MT2038	2127972	2129372	1401	466	64.81	O07752	CAB10048.1	TAA			-16
Rv1879	2129375	2130511	1137	378	63.14	O07751	TAG	NT02MT2039	2129375	2130511	1137	378	63.14	O07751	CAB10047.1	TAG			0
Rv1880c	2131855	2130539	1317	438	64.23	P63721	TGA	NT02MT2040	2131828	2130539	1290	429	64.34	P63721	CAB10066.1	TGA			9
Rv1881c	2132327	2131905	423	140	61.22	O07750	TGA	NT02MT2041	2132291	2131905	387	128	61.75	O07750	CAB10068.1	TGA			12
Rv1882c	2133201	2132368	834	277	64.26	O07749	TAA	NT02MT2042	2133201	2132368	834	277	64.26	O07749	CAB10046.1	TAA			0
Rv1883c	2133690	2133229	462	153	62.55	O07748	TGA	NT02MT2043	2133672	2133229	444	147	63.28	O07748	CAB10045.1	TGA			6
Rv1884c	2134259	2133729	531	176	63.08	O07747	TGA	NT02MT2044	2134295	2133729	567	188	63.13	O07747	CAB10065.1	TGA			-12
Rv1885c	2134870	2134271	600	199	64.33	O07746	TGA	NT02MT2045	2134870	2134271	600	199	64.33	O07746	CAB10064.1	TGA			0
Rv1886c	2135865	2134888	978	325	64.21	P31952	TGA	NT02MT2046	2135865	2134888	978	325	64.21	P31952	CAB10044.1	TGA			0
Rv1887	2136256	2137398	1143	380	66.31	O07745	TAG	NT02MT2047	2136256	2137398	1143	380	66.31	O07745	CAB10063.1	TAG			0
Rv1888c	2138077	2137517	561	186	60.42	O07744	TAA	NT02MT2048	2138323	2137517	807	268	60.22	O07744	CAB10043.1	TAA			-82
Rv1889c	2139015	2138659	357	118	65.82	O07743	TGA	NT02MT2050	2139015	2138659	357	118	65.82	O07743	CAB10042.1	TGA			0
Rv1890c	2139685	2139074	612	203	63.07	O07742	TGA	NT02MT2051	2139613	2139074	540	179	62.03	O07742	CAB10062.1	TGA			24
Rv1891	2139739	2140146	408	135	66.17	O07741	TAA	NT02MT2052	2139739	2140146	408	135	66.17	O07741	CAB10041.1	TAA			0
Rv1893	2140484	2140702	219	72	61.18	O07739	TAG	NT02MT2053	2140484	2140702	219	72	61.18	O07739	CAB10039.1	TAG			0
Rv1894c	2141867	2140737	1131	376	63.83	O07738	TGA	NT02MT2054	2141867	2140737	1131	376	63.83	O07738	CAB10038.1	TGA			0
Rv1895	2142519	2143673	1155	384	66.06	O07737	TAG	NT02MT2057	2142612	2143673	1062	353	65.72	O07737	CAB10037.1	TAG			31
Rv1896c	2144444	2143533	912	303	61.73	O07736	TAA	NT02MT2058	2144444	2143533	912	303	61.73	O07736	CAB10036.1	TAA			0
Rv1897c	2144880	2144449	432	143	66.66	P63995	TGA	NT02MT2059	2145279	2144449	831	276	66.54	P63995	CAB10061.1	TGA			-133
Rv1898	2144938	2145246	309	102	66.34	P67119	TAG	NT02MT2060	2145019	2145246	228	75	65.78	P67119	CAB10060.1	TAG			27
Rv1899c	2146243	2145212	1032	343	70.34	O07733	TAG	NT02MT2061	2146291	2145212	1080	359	70.27	O07733	CAB10035.1	TAG			-16
Rv1900c	2147631	2146243	1389	462	65.8	O07732	TAA	NT02MT2062	2147514	2146243	1272	423	65.95	O07732	CAB10059.1	TAA			39
Rv1901	2147660	2148952	1293	430	65.97	P63775	TAG	NT02MT2063	2147660	2148952	1293	430	65.97	P63775	CAB10034.1	TAG			0
Rv1902c	2150272	2149004	1269	422	60.83	O07730	TAG	NT02MT2064	2150362	2149004	1359	452	61.51	O07730	CAB10058.1	TAG			-30
Rv1903	2150362	2150766	405	134	58.27	O07729	TAG	NT02MT2065	2150377	2150766	390	129	58.71	O07729	CAB10033.1	TAG			5
Rv1904	2150952	2151383	432	143	64.58	O07728	TGA	NT02MT2066	2150949	2151383	435	144	64.36	O07728	CAB10032.1	TGA			-1
Rv1905c	2152393	2151431	963	320	66.14	O07727	TAA	NT02MT2067	2152393	2151431	963	320	66.14	O07727	CAB10057.1	TAA			0
Rv1906c	2152893	2152423	471	156	64.75	O07726	TAA	NT02MT2068	2152893	2152423	471	156	64.75	O07726	CAB10031.1	TAA			0
Rv1907c	2153880	2153233	648	215	65.27	O07725	TGA	NT02MT2069	2153697	2153233	465	154	64.3	O07725	CAB10069.1	TGA			61
Rv1908c	2156109	2153887	2223	740	64.59	Q08129	TGA	NT02MT2070	2156034	2153887	2148	715	64.66	Q08129	CAB10056.1	TGA			25
Rv1909c	2156599	2156147	453	150	62.25	P0A582	TGA	NT02MT2071	2156590	2156147	444	147	62.83	P0A582	CAB10055.1	TGA			3
Rv1910c	2157297	2156704	594	197	66.32	P67222	TGA	NT02MT2072	2157318	2156704	615	204	65.2	P67222	CAB10054.1	TGA			-7
Rv1911c	2157985	2157380	606	201	68.48	P67224	TGA	NT02MT2073	2157874	2157380	495	164	68.48	P67224	CAB10030.1	TGA			37
Rv1912c	2159089	2158085	1005	334	65.17	O07721	TGA	NT02MT2074	2159089	2158085	1005	334	65.17	O07721	CAB10029.1	TGA			0
Rv1913	2159189	2159941	753	250	65.07	O07720	TGA	NT02MT2075	2158955	2159941	987	328	64.94	O07720	CAB10053.1	TGA			-78
Rv1914c	2160326	2159919	408	135	62.25	O07719	TAG	NT02MT2076	2160326	2159919	408	135	62.25	O07719	CAB10028.1	TAG			0
Rv1915	2160461	2161564	1104	367	65.39	O07718	TGA	NT02MT2077	2160461	2161564	1104	367	65.39	O07718	CAB10027.1	TGA			0
Rv1916	2161564	2162760	1197	398	63.99	O07717	TAG	NT02MT2078	2161564	2162760	1197	398	63.99	O07717	CAB10026.1	TAG			0
Rv1917c	2167240	2162930	4311	1436	59.87	No Data	TAA	NT02MT2079	2167240	2162930	4311	1436	59.87	No Data	CAB10070.1	TAA			0
Rv1918c	2170610	2167647	2964	987	60.45	No Data	TAA	NT02MT2080	2170610	2167647	2964	987	60.45	No Data	CAA17697.1	TAA			0
Rv1919c	2171523	2171059	465	154	65.16	O53961	TGA	NT02MT2081	2171337	2171059	279	92	65.59	O53961	CAA17698.1	TGA			62
Rv1920	2171621	2172484	864	287	63.65	O53962	TAA	NT02MT2083	2171684	2172484	801	266	63.54	O53962	CAA17699.1	TAA			21
Rv1921c	2173793	2172522	1272	423	62.89	O53963	TGA	NT02MT2084	2173793	2172522	1272	423	62.89	O53963	CAA17700.1	TGA			0
Rv1922	2174065	2175180	1116	371	63.7	P95291	TAG	NT02MT2085	2174065	2175180	1116	371	63.7	P95291	CAB06504.1	TAG			0
Rv1923	2175171	2176511	1341	446	63.08	P95290	TAA	NT02MT2086	2175231	2176511	1281	426	63.07	P95290	CAB06503.1	TAA			20
Rv1924c	2176928	2176548	381	126	65.87	P95289	TAG	NT02MT2087	2176928	2176548	381	126	65.87	P95289	CAB06502.1	TAG			0
Rv1925	2177085	2178947	1863	620	64.84	P95288	TAG	NT02MT2088	2177085	2178947	1863	620	64.84	P95288	CAB06501.1	TAG			0
Rv1926c	2179434	2178955	480	159	61.87	P0A5Q2	TAG	NT02MT2089	2179434	2178955	480	159	61.87	P0A5Q2	CAB06500.1	TAG			0
Rv1927	2179671	2180444	774	257	65.5	P95287	TGA	NT02MT2091	2179668	2180444	777	258	65.5	P95287	CAB06499.1	TGA			-1
Rv1928c	2181215	2180448	768	255	59.5	P95286	TAA	NT02MT2092	2181215	2180448	768	255	59.5	P95286	CAB06498.1	TAA			0
Rv1929c	2181904	2181260	645	214	62.32	P95285	TGA	NT02MT2093	2182558	2181260	1299	432	65.81	P95285	CAB06497.1	TGA			-218
Rv1930c	2182440	2181916	525	174	70.28	P95284	TAG	NT02MT2094	2182440	2181916	525	174	70.28	P95284	CAB06496.1	TAG			0
Rv1931c	2183237	2182458	780	259	68.46	P95283	TGA	NT02MT2095	2183348	2182458	891	296	68.35	P95283	CAB06530.1	TGA			-37
Rv1932	2183370	2183867	498	165	65.46	P66952	TAG	NT02MT2097	2182674	2183867	1194	397	67.33	P66952	CAB06529.1	TAG			-232
Rv1933c	2184955	2183864	1092	363	68.95	P95281	TAG	NT02MT2098	2184871	2183864	1008	335	68.94	P95281	CAB06528.1	TAG			28
Rv1934c	2186186	2184957	1230	409	69.83	P95280	TGA	NT02MT2099	2186129	2184957	1173	390	70.07	P95280	CAB06527.1	TGA			19
Rv1935c	2187157	2186201	957	318	66.98	P95279	TGA	NT02MT2100	2187157	2186201	957	318	66.98	P95279	CAB06526.1	TGA			0
Rv1936	2187382	2188491	1110	369	65.67	P95278	TAG	NT02MT2101	2187376	2188491	1116	371	65.59	P95278	CAB06525.1	TAG			-2
Rv1937	2188494	2191013	2520	839	65.91	P95277	TAG	NT02MT2102	2188401	2191013	2613	870	66.05	P95277	CAB06524.1	TAG			-31
Rv1938	2191025	2192095	1071	356	66.47	P95276	TGA	NT02MT2103	2190911	2192095	1185	394	65.4	P95276	CAB06523.1	TGA			-38
Rv1939	2192092	2192607	516	171	67.44	P95275	TGA	NT02MT2104	2192110	2192607	498	165	67.67	P95275	CAB06522.1	TGA			6
Rv1940	2192604	2193665	1062	353	69.02	No Data	TGA	NT02MT2106	2192604	2193665	1062	353	69.02	No Data	CAB06521.1	TGA			0
Rv1941	2193662	2194432	771	256	67.31	P95273	TGA	NT02MT2107	2193662	2194432	771	256	67.31	P95273	CAB06520.1	TGA			0
Rv1944c	2195932	2195342	591	196	65.82	P95270	TGA	NT02MT2109	2195932	2195342	591	196	65.82	P95270	CAB06517.1	TGA			0
Rv1945	2195987	2197351	1365	454	64.9	P95269	TGA	NT02MT2110	2196053	2197351	1299	432	64.81	P95269	CAB06516.1	TGA			22
Rv1946c	2197958	2197506	453	150	62.69	P95268	TGA	NT02MT2111	2198360	2197506	855	284	65.38	P95268	CAB06515.1	TGA			-134
Rv1947	2198022	2198423	402	133	66.91	P95267	TAG	NT02MT2112	2198073	2198423	351	116	66.66	P95267	CAB06514.1	TAG			17
Rv1948c	2199062	2198712	351	116	51.28	P95266	TGA	NT02MT2113	2199260	2198712	549	182	54.09	P95266	CAB06513.1	TGA			-66
Rv1949c	2200032	2199073	960	319	62.81	P95265	TGA	NT02MT2114	2199975	2199073	903	300	63.01	P95265	CAB06512.1	TGA			19
Rv1950c	2200187	2199996	192	63	60.41	P95264	TAG	NT02MT2115	2200187	2199996	192	63	60.41	P95264	CAB06511.1	TAG			0
Rv1952	2200724	2200939	216	71	65.74	P95262	TGA	NT02MT2116	2200724	2200939	216	71	65.74	P95262	CAB06509.1	TGA			0
Rv1953	2200936	2201247	312	103	61.53	P95261	TAG	NT02MT2117	2200936	2201247	312	103	61.53	P95261	CAB06508.1	TAG			0
Rv1955	2201582	2202094	513	170	61.59	P95259	TGA	NT02MT2118	2201582	2202094	513	170	61.59	P95259	CAB06506.1	TGA			0
Rv1956	2202136	2202585	450	149	61.77	P95258	TGA	NT02MT2119	2202136	2202585	450	149	61.77	P95258	CAB06505.1	TGA			0
Rv1957	2202582	2203127	546	181	61.72	P95257	TGA	NT02MT2120	2202582	2203127	546	181	61.72	P95257	CAB06536.1	TGA			0
Rv1959c	2203975	2203679	297	98	61.95	P95255	TGA	NT02MT2122	2203975	2203679	297	98	61.95	P95255	CAB06534.1	TGA			0
Rv1960c	2204223	2203972	252	83	66.66	P67298	TGA	NT02MT2123	2204271	2203972	300	99	64	P67298	CAB06533.1	TGA			-16
Rv1961	2204210	2204704	495	164	67.67	P95253	TGA	NT02MT2124	2204240	2204704	465	154	69.03	P95253	CAB06532.1	TGA			10
Rv1962c	2205271	2204864	408	135	61.51	P95252	TGA	NT02MT2126	2205271	2204864	408	135	61.51	P95252	CAB06531.1	TGA			0
Rv1963c	2206800	2205580	1221	406	66.33	P95251	TAG	NT02MT2128	2206800	2205580	1221	406	66.33	P95251	CAB06537.1	TAG			0
Rv1964	2207698	2208495	798	265	64.03	O53965	TGA	NT02MT2130	2207527	2208495	969	322	63.46	O53965	CAA17837.1	TGA			-57
Rv1965	2208505	2209320	816	271	65.68	O53966	TAG	NT02MT2131	2208505	2209320	816	271	65.68	O53966	CAA17838.1	TAG			0
Rv1966	2209325	2210602	1278	425	65.96	No Data	TGA	NT02MT2132	2209409	2210602	1194	397	65.91	No Data	CAA17839.1	TGA			28
Rv1967	2210599	2211627	1029	342	65.98	O53968	TGA	NT02MT2133	2210599	2211627	1029	342	65.98	O53968	CAA17840.1	TGA			0
Rv1968	2211624	2212856	1233	410	68.12	O53969	TGA	NT02MT2135	2211624	2212856	1233	410	68.12	O53969	CAA17841.1	TGA			0
Rv1970	2214121	2215254	1134	377	66.49	O53971	TAG	NT02MT2137	2214145	2215254	1110	369	66.48	O53971	CAA17843.1	TAG			8
Rv1971	2215255	2216568	1314	437	65.9	O53972	TGA	NT02MT2138	2215255	2216568	1314	437	65.9	O53972	CAA17844.1	TGA			0
Rv1972	2216590	2217165	576	191	67.36	O53973	TGA	NT02MT2139	2216590	2217165	576	191	67.36	O53973	CAA17845.1	TGA			0
Rv1973	2217162	2217644	483	160	68.94	O53974	TGA	NT02MT2140	2216748	2217644	897	298	68.45	O53974	CAA17846.1	TGA			-138
Rv1974	2217657	2218034	378	125	64.02	O53975	TGA	NT02MT2141	2217675	2218034	360	119	64.44	O53975	CAA17847.1	TGA			6
Rv1975	2218050	2218715	666	221	64.41	O53976	TAG	NT02MT2142	2218050	2218715	666	221	64.41	O53976	CAA17848.1	TAG			0
Rv1976c	2219249	2218842	408	135	66.91	O53977	TGA	NT02MT2143	2219228	2218842	387	128	67.18	O53977	CAA17849.1	TGA			7
Rv1977	2219752	2220798	1047	348	65.32	O53978	TGA	NT02MT2144	2219752	2220798	1047	348	65.32	O53978	CAA17850.1	TGA			0
Rv1978	2220906	2221754	849	282	62.54	O53979	TGA	NT02MT2145	2220906	2221754	849	282	62.54	O53979	CAA17851.1	TGA			0
Rv1979c	2223162	2221717	1446	481	59.88	Q10875	TAG	NT02MT2146	2223162	2221717	1446	481	59.88	Q10875	CAA17852.1	TAG			0
Rv1980c	2224027	2223341	687	228	59.38	P0A5Q4	TAG	NT02MT2147	2224027	2223341	687	228	59.38	P0A5Q4	CAA98382.1	TAG			0
Rv1981c	2225186	2224218	969	322	59.13	No Data	TAA	NT02MT2148	2224946	2224218	729	242	59.53	No Data	CAA98381.1	TAA			80
Rv1982c	2225830	2225411	420	139	66.42	P0A652	TAA	NT02MT2149	2225830	2225411	420	139	66.42	P0A652	CAA98401.1	TAA			0
Rv1983	2226242	2227918	1677	558	64.87	No Data	TGA	NT02MT2151	2226242	2227918	1677	558	64.87	No Data	CAA98400.1	TGA			0
Rv1984c	2228559	2227906	654	217	62.23	P63879	TGA	NT02MT2152	2228559	2227906	654	217	62.23	P63879	CAA98399.1	TGA			0
Rv1985c	2229900	2228989	912	303	65.02	P67665	TGA	NT02MT2154	2229771	2228989	783	260	65	P67665	CAA98410.1	TGA			43
Rv1986	2230009	2230608	600	199	66.16	P64903	TAG	NT02MT2155	2230009	2230608	600	199	66.16	P64903	CAA98398.1	TAG			0
Rv1988	2231678	2232217	540	179	70.18	Q10838	TAA	NT02MT2157	2231678	2232217	540	179	70.18	Q10838	CAA98396.1	TAA			0
Rv1989c	2233297	2232737	561	186	62.92	P64907	TAG	NT02MT2158	2233414	2232737	678	225	62.68	P64907	CAA98395.1	TAG			-39
Rv1990c	2233635	2233294	342	113	62.28	P64909	TGA	NT02MT2159	2233623	2233294	330	109	63.33	P64909	CAA98394.1	TGA			4
Rv1992c	2237304	2234989	2316	771	67.22	P63689	TAG	NT02MT2162	2237244	2234989	2256	751	67.33	P63689	CAA98411.1	TAG			20
Rv1993c	2237573	2237301	273	90	72.52	P64913	TGA	NT02MT2163	2237573	2237301	273	90	72.52	P64913	CAA98412.1	TGA			0
Rv1994c	2237982	2237626	357	118	65.54	P67731	TGA	NT02MT2164	2237982	2237626	357	118	65.54	P67731	CAA98392.1	TGA			0
Rv1995	2238139	2238906	768	255	63.02	P64915	TAA	NT02MT2165	2238178	2238906	729	242	62.68	P64915	CAA98391.1	TAA			13
Rv1996	2239002	2239955	954	317	65.09	P0A5F7	TGA	NT02MT2166	2239002	2239955	954	317	65.09	P0A5F7	CAA98390.1	TGA			0
Rv1997	2240157	2242874	2718	905	64.97	P63687	TGA	NT02MT2167	2240169	2242874	2706	901	65	P63687	CAA98413.1	TGA			4
Rv1998c	2243719	2242943	777	258	63.57	Q10859	TAA	NT02MT2168	2243719	2242943	777	258	63.57	Q10859	CAA98389.1	TAA			0
Rv1999c	2245136	2243814	1323	440	68.7	P63349	TAG	NT02MT2169	2244887	2243814	1074	357	68.71	P63349	CAA98388.1	TAG			83
Rv2000	2245207	2246820	1614	537	62.26	P64917	TAA	NT02MT2170	2245378	2246820	1443	480	62.64	P64917	CAA98387.1	TAA			57
Rv2001	2246830	2247582	753	250	61.22	Q10856	TAA	NT02MT2171	2246830	2247582	753	250	61.22	Q10856	CAA98386.1	TAA			0
Rv2002	2247658	2248440	783	260	63.34	P69167	TAA	NT02MT2172	2247658	2248440	783	260	63.34	P69167	CAA98414.1	TAA			0
Rv2003c	2249418	2248561	858	285	67.94	P64919	TAG	NT02MT2173	2249268	2248561	708	235	68.5	P64919	CAA98385.1	TAG			50
Rv2004c	2250972	2249476	1497	498	64.72	P0A5F9	TGA	NT02MT2175	2250972	2249476	1497	498	64.72	P0A5F9	CAA98384.1	TGA			0
Rv2005c	2251881	2250994	888	295	64.18	P64921	TGA	NT02MT2176	2251881	2250994	888	295	64.18	P64921	CAA98383.1	TGA			0
Rv2006	2252000	2255983	3984	1327	63.78	No Data	TGA	NT02MT2177	2252000	2255983	3984	1327	63.78	No Data	CAA98409.1	TGA			0
Rv2007c	2256426	2256082	345	114	62.89	P64122	TAG	NT02MT2178	2256417	2256082	336	111	63.39	P64122	CAA98408.1	TAG			3
Rv2008c	2257940	2256615	1326	441	62.97	P64923	TGA	NT02MT2179	2257784	2256615	1170	389	63.16	P64923	CAA98407.1	TGA			52
Rv2009	2258028	2258270	243	80	61.31	Q10848	TAG	NT02MT2180	2258028	2258270	243	80	61.31	Q10848	CAA98406.1	TAG			0
Rv2010	2258271	2258669	399	132	64.91	P64925	TGA	NT02MT2181	2258271	2258669	399	132	64.91	P64925	CAA98405.1	TGA			0
Rv2011c	2259283	2258852	432	143	64.81	P64927	TGA	NT02MT2182	2259283	2258852	432	143	64.81	P64927	CAA98404.1	TGA			0
Rv2012	2259324	2259818	495	164	62.02	P64929	TGA	NT02MT2183	2259186	2259818	633	210	61.13	P64929	CAA98403.1	TGA			-46
Rv2013	2260441	2261142	702	233	70.79	Q10844	TGA	NT02MT2185	2260663	2261142	480	159	70	Q10844	CAA98402.1	TGA			74
Rv2015c	2263070	2261814	1257	418	65.79	O53461	TAG	NT02MT2187	2263070	2261814	1257	418	65.79	O53461	CAA17229.1	TAG			0
Rv2016	2263424	2263999	576	191	61.45	O53462	TGA	NT02MT2188	2263358	2263999	642	213	60.12	O53462	CAA17230.1	TGA			-22
Rv2017	2263996	2265036	1041	346	63.88	O53463	TGA	NT02MT2189	2263996	2265036	1041	346	63.88	O53463	CAA17231.1	TGA			0
Rv2018	2265278	2265997	720	239	64.86	O53464	TGA	NT02MT2190	2265278	2265997	720	239	64.86	O53464	CAA17232.1	TGA			0
Rv2019	2265987	2266403	417	138	61.39	O53465	TAG	NT02MT2191	2266053	2266403	351	116	62.1	O53465	CAA17233.1	TAG			22
Rv2020c	2266718	2266419	300	99	64.33	O53466	TAA	NT02MT2192	2266706	2266419	288	95	63.19	O53466	CAA17234.1	TAA			4
Rv2021c	2267108	2266803	306	101	63.39	O53467	TAG	NT02MT2193	2267033	2266803	231	76	63.2	O53467	CAA17235.1	TAG			25
Rv2022c	2267722	2267117	606	201	61.88	O53468	TAA	NT02MT2194	2267722	2267117	606	201	61.88	O53468	CAA17236.1	TAA			0
Rv2023c	2268106	2267747	360	119	70	O53469	TGA	NT02MT2195	2268166	2267747	420	139	68.09	O53469	CAA17237.1	TGA			-20
Rv2024c	2270238	2268691	1548	515	65.76	O53470	TAG	NT02MT2196	2270157	2268691	1467	488	65.78	O53470	CAA17238.1	TAG			27
Rv2025c	2271746	2270748	999	332	66.16	O53471	TGA	NT02MT2198	2271707	2270748	960	319	66.25	O53471	CAA17239.1	TGA			13
Rv2026c	2272745	2271861	885	294	63.05	O53472	TAG	NT02MT2199	2272745	2271861	885	294	63.05	O53472	CAA17240.1	TAG			0
Rv2027c	2274506	2272785	1722	573	65.38	O53473	TGA	NT02MT2200	2274506	2272785	1722	573	65.38	O53473	CAA17241.1	TGA			0
Rv2028c	2275406	2274567	840	279	67.85	O53474	TGA	NT02MT2201	2275406	2274567	840	279	67.85	O53474	CAA17242.1	TGA			0
Rv2029c	2276422	2275403	1020	339	64.8	O86352	TGA	NT02MT2202	2276185	2275403	783	260	64.62	O86352	CAA17243.1	TGA			79
Rv2030c	2278484	2276439	2046	681	66.86	O53475	TAG	NT02MT2203	2278277	2276439	1839	612	66.28	O53475	CAA17244.1	TAG			69
Rv2031c	2278930	2278496	435	144	61.6	P0A5B7	TGA	NT02MT2204	2278930	2278496	435	144	61.6	P0A5B7	CAA17245.1	TGA			0
Rv2032	2279127	2280122	996	331	63.75	O53476	TAG	NT02MT2205	2279127	2280122	996	331	63.75	O53476	CAA17246.1	TAG			0
Rv2033c	2281080	2280238	843	280	69.98	O53477	TAG	NT02MT2207	2280996	2280238	759	252	69.56	O53477	CAA17247.1	TAG			28
Rv2034	2281292	2281615	324	107	69.44	O53478	TGA	NT02MT2208	2281130	2281615	486	161	65.43	O53478	CAA17248.1	TGA			-54
Rv2036	2282097	2282738	642	213	64.33	O53480	TAA	NT02MT2210	2282043	2282738	696	231	63.93	O53480	CAA17250.1	TAA			-18
Rv2037c	2283719	2282745	975	324	64.82	O53481	TAG	NT02MT2211	2283641	2282745	897	298	64.43	O53481	CAA17251.1	TAG			26
Rv2038c	2284794	2283721	1074	357	62.84	O53482	TAA	NT02MT2212	2284794	2283721	1074	357	62.84	O53482	CAA17252.1	TAA			0
Rv2039c	2285639	2284797	843	280	62.15	O53483	TAA	NT02MT2213	2285639	2284797	843	280	62.15	O53483	CAA17253.1	TAA			0
Rv2040c	2286528	2285626	903	300	59.35	O53484	TGA	NT02MT2214	2286489	2285626	864	287	58.44	O53484	CAA17254.1	TGA			13
Rv2041c	2287844	2286525	1320	439	63.56	O53485	TGA	NT02MT2215	2287844	2286525	1320	439	63.56	O53485	CAA17255.1	TGA			0
Rv2042c	2288679	2287882	798	265	65.78	O53486	TGA	NT02MT2216	2288679	2287882	798	265	65.78	O53486	CAA17256.1	TGA			0
Rv2043c	2289239	2288679	561	186	64.7	Q50575	TGA	NT02MT2217	2289239	2288679	561	186	64.7	Q50575	CAA17257.1	TGA			0
Rv2044c	2289597	2289280	318	105	64.15	O53487	TAG	NT02MT2218	2289630	2289280	351	116	62.39	O53487	CAA17258.1	TAG			-11
Rv2045c	2291218	2289683	1536	511	65.49	O53488	TGA	NT02MT2219	2291173	2289683	1491	496	65.39	O53488	CAA17259.1	TGA			15
Rv2046	2291267	2291923	657	218	70.31	O53489	TGA	NT02MT2220	2291267	2291923	657	218	70.31	O53489	CAA17260.1	TGA			0
Rv2047c	2294524	2291960	2565	854	67.36	P65684	TGA	NT02MT2221	2294644	2291960	2685	894	67.18	P65684	CAA17261.1	TGA			-40
Rv2048c	2306984	2294529	12456	4151	67.46	O53490	TAG	NT02MT2222	2306810	2294529	12282	4093	67.49	O53490	CAA17262.1	TAG			58
Rv2049c	2307515	2307291	225	74	70.66	O53491	TAG	NT02MT2223	2307653	2307291	363	120	70.79	O53491	CAA17263.1	TAG			-46
Rv2050	2307819	2308154	336	111	65.17	O53492	TGA	NT02MT2224	2307819	2308154	336	111	65.17	O53492	CAA17264.1	TGA			0
Rv2051c	2310753	2308129	2625	874	67	O53493	TGA	NT02MT2225	2311056	2308129	2928	975	67.82	O53493	CAA17265.1	TGA			-101
Rv2052c	2312515	2310911	1605	534	71.21	O53494	TAG	NT02MT2226	2312437	2310911	1527	508	71.44	O53494	CAA17266.1	TAG			26
Rv2053c	2313047	2312520	528	175	67.23	O53495	TAG	NT02MT2228	2313050	2312520	531	176	67.23	O53495	CAA17267.1	TAG			-1
Rv2054	2313123	2313836	714	237	65.26	O86353	TAG	NT02MT2229	2313123	2313836	714	237	65.26	O86353	CAA17268.1	TAG			0
Rv2055c	2314351	2314085	267	88	63.29	P66465	TGA	NT02MT2230	2314351	2314085	267	88	63.29	P66465	CAA17269.1	TGA			0
Rv2056c	2314657	2314352	306	101	69.28	P66405	TAG	NT02MT2231	2314735	2314352	384	127	67.44	P66405	CAA17270.1	TAG			-26
Rv2058c	2315059	2314823	237	78	64.13	P66148	TGA	NT02MT2232	2315059	2314823	237	78	64.13	P66148	CAA17272.1	TGA			0
Rv2059	2315172	2316707	1536	511	67.31	O07257	TGA	NT02MT2233	2315172	2316707	1536	511	67.31	O07257	CAB10785.1	TGA			0
Rv2060	2316277	2316678	402	133	67.41	O86339	TAA	NT02MT2234	2316277	2316678	402	133	67.41	O86339	CAB10786.1	TAA			0
Rv2061c	2317083	2316679	405	134	64.69	O86340	TAG	NT02MT2235	2317122	2316679	444	147	64.86	O86340	CAB10787.1	TAG			-13
Rv2062c	2320751	2317167	3585	1194	69.17	O53498	TGA	NT02MT2236	2320751	2317167	3585	1194	69.17	O53498	CAA17283.1	TGA			0
Rv2064	2321449	2322540	1092	363	72.89	Q10675	TAG	NT02MT2238	2321545	2322540	996	331	71.88	Q10675	CAA98212.1	TAG			32
Rv2065	2322550	2323176	627	208	72.24	P63839	TGA	NT02MT2239	2322550	2323176	627	208	72.24	P63839	CAA98213.1	TGA			0
Rv2066	2323173	2324699	1527	508	70.72	P66877	TGA	NT02MT2240	2323173	2324699	1527	508	70.72	P66877	CAA98214.1	TGA			0
Rv2067c	2325868	2324645	1224	407	59.47	P0A5G1	TAG	NT02MT2241	2325868	2324645	1224	407	59.47	P0A5G1	CAA98215.1	TAG			0
Rv2068c	2326807	2325884	924	307	66.01	P0A5I6	TAG	NT02MT2243	2326807	2325884	924	307	66.01	P0A5I6	CAA98216.1	TAG			0
Rv2069	2326942	2327499	558	185	67.74	P66809	TAG	NT02MT2244	2326759	2327499	741	246	67.07	P66809	CAA98224.1	TAG			-61
Rv2070c	2328223	2327489	735	244	66.66	Q10680	TGA	NT02MT2245	2328166	2327489	678	225	66.22	Q10680	CAA98217.1	TGA			19
Rv2071c	2328975	2328220	756	251	67.32	Q10672	TGA	NT02MT2246	2328993	2328220	774	257	67.31	Q10672	CAA98218.1	TGA			-6
Rv2072c	2330144	2328972	1173	390	68.2	Q10671	TGA	NT02MT2247	2330144	2328972	1173	390	68.2	Q10671	CAA98225.1	TGA			0
Rv2073c	2330961	2330212	750	249	70.93	Q10681	TGA	NT02MT2248	2330868	2330212	657	218	70.77	Q10681	CAA98226.1	TGA			31
Rv2074	2330991	2331404	414	137	66.9	Q10682	TGA	NT02MT2249	2330991	2331404	414	137	66.9	Q10682	CAA98219.1	TGA			0
Rv2075c	2332877	2331414	1464	487	68.3	Q10683	TGA	NT02MT2250	2332877	2331414	1464	487	68.3	Q10683	CAA98220.1	TGA			0
Rv2077c	2334292	2333321	972	323	64.81	P64933	TAG	NT02MT2251	2334292	2333321	972	323	64.81	P64933	CAA98222.1	TAG			0
Rv2078	2335057	2335371	315	104	61.9	Q10686	TAA	NT02MT2254	2335057	2335371	315	104	61.9	Q10686	CAA98223.1	TAA			0
Rv2079	2335353	2337323	1971	656	64.33	Q10687	TGA	NT02MT2255	2335353	2337323	1971	656	64.33	Q10687	CAA98192.1	TGA			0
Rv2080	2337304	2337867	564	187	61.34	Q10688	TGA	NT02MT2256	2337151	2337867	717	238	61.22	Q10688	CAA98227.1	TGA			-51
Rv2082	2338707	2340872	2166	721	67.17	Q10690	TGA	NT02MT2259	2338785	2340872	2088	695	66.81	Q10690	CAA98194.1	TGA			26
Rv2083	2340869	2341813	945	314	70.79	Q10691	TGA	NT02MT2260	2340869	2341813	945	314	70.79	Q10691	CAA98195.1	TGA			0
Rv2084	2341806	2342942	1137	378	65.69	Q10692	TGA	NT02MT2261	2341800	2342942	1143	380	65.7	Q10692	CAA98196.1	TGA			-2
Rv2086	2343261	2343914	654	217	64.83	P64937	TAG	NT02MT2262	2343309	2343914	606	201	66	P64937	CAA98198.1	TAG			16
Rv2088	2344409	2346178	1770	589	65.02	P65732	TGA	NT02MT2263	2344481	2346178	1698	565	65.07	P65732	CAA98200.1	TGA			24
Rv2089c	2347322	2346195	1128	375	66.31	P65810	TAG	NT02MT2264	2347409	2346195	1215	404	66.58	P65810	CAA98201.1	TAG			-29
Rv2090	2347371	2348552	1182	393	69.37	Q10699	TGA	NT02MT2265	2347389	2348552	1164	387	69.32	Q10699	CAA98202.1	TGA			6
Rv2091c	2349290	2348556	735	244	66.25	P64939	TAA	NT02MT2266	2349290	2348556	735	244	66.25	P64939	CAA98203.1	TAA			0
Rv2092c	2352052	2349332	2721	906	67.07	Q10701	TAG	NT02MT2267	2352052	2349332	2721	906	67.07	Q10701	CAA98204.1	TAG			0
Rv2093c	2353027	2352101	927	308	63.1	P66895	TAG	NT02MT2268	2352955	2352101	855	284	62.8	P66895	CAA98205.1	TAG			24
Rv2094c	2353295	2353044	252	83	61.5	P66889	TAG	NT02MT2269	2353391	2353044	348	115	62.35	P66889	CAA98206.1	TAG			-32
Rv2095c	2354313	2353363	951	316	68.55	Q10704	TGA	NT02MT2270	2354169	2353363	807	268	68.4	Q10704	CAA98207.1	TGA			48
[truncated: 1,749 more rows]
